# Supplementary material for: Nomograms for Predicting the Incidence of Late-Onset Acute Cellular Rejection in Patients After Pediatric Liver Transplantation
Source: Front Pediatr. 2022 Jun 3;10:915795. doi: 10.3389/fped.2022.915795 (PMC9203720; doi:10.3389/fped.2022.915795)
Supplement: Supplementary file 1 [file Data_Sheet_1.XLSX]

## Sheet: 原始数据
入院——术前				男0 女1			胆道闭锁1 胆汁淤积2 肝肿瘤3 alagille4 其他5					A1 B2 C3															相同1 相符2 不符3	阴0 阳1															0——1月
病案号	id	group	姓名	性别	手术日期	手术年龄	诊断	身高	体重	BMI	PELD评分	CHILD评分	Child	供体类型	供肝重量	GRWR	手术时间	冷缺血时间	无肝期	ICU天数	术后住院天数	失血量	死亡	死亡时间	亚临床排斥	subclinical	血型	DSA	DSA2	DSA	AR	PTLD	EBV	CMV	肺感染	血感染	腹腔感染	末次FK	随访时间	纤维化	纤维化		FK谷浓度	FK计量	ALT	AST	TBIL	是否PTLD	诊断PTLD时间
256536	1	0	滕诺晗	1	2016-01-06	6	1	61	6.1	16.4	21	2	1	0	210	3.4426	440	68	30	5	30	200					1	1	4	强	0	0	0	0	0	0	0	3.39	1952	3	1		4.1	0.25 q12h	50.6	29.9	6.32
256659	2	0	朱敏嘉	1	2016-02-15	8.57	1	65	7.9	18.7	22	3	1	0	220	2.7848	440	69	46	3	41	200					1	1	4	强	0	0	1	1	0	0	0	2.2	1872	1	0		2.2	0.5 q12h	49.8	25.6	6.13
256666	3	0	马晟喆	0	2016-02-18	8.6	1	74	9.5	17.3	36	3	1	1	370	3.8947	560	531	57	3.5	20	600					2	0	1	阴	1	0	0	0	0	1	0	8.9	2008	2	1
256672	4	0	刘紫萱	1	2016-03-03	6.27	1	61	6.6	17.7	39	3	1	1	260	3.9394	410	247	52	3	16	200					1	1	2	弱	0	0	1	1	0	1	1	2.3	2006	1	0
256673	5	0	戴煜城	0	2016-03-17	5.97	1	65	7.4	17.5	38	3	1	0	220	2.973	440	74	35	3.5	21	400			是 181		1	0	1	阴	1	0	1	1	0	1	0	6.6	1676	1	0
256724	6	0	周荣棋	0	2016-03-29	8.43	1	67	8	17.8	23	3	1	0	280	3.5	500	101	34	3	79	500					3	1	4	强	0	0	1	0	0	0	0	1.3	1979	1	0
256720	7	0	王雅煊	1	2016-04-05	8.97	1	66	6.5	14.9	23	3	1	0	250	3.8462	540	104	30	2	148	400					3	0	1	阴	0	0	0	1	1	0	0	2.3	1800	1	0
256696	8	0	汪芊彤	1	2016-04-15	7	5	66	7.5	17.2	31	2	1	0	190	2.5333	400	106	29	3	46	300					1	0	1	阴	0	0	1	1	0	0	0	2.2	1861
256677	9	0	邵子非	0	2016-04-21	8.97	1	69	8	16.8	30	3	1	1	130	1.625	460	195	55	4	23	400					1	0	1	阴	0	0	1	0	0	0	1	1.1	1909	2	1
256846	10	0	贾允茜	1	2016-04-22	5.03	1	60	6.5	18.1	12	2	1	0	160	2.4615	545	91	53	9	35	600					3	1	4	强	0	0	1	1	1	0	1	2.3	1872	1	0
256930	11	0	夏雅淇	1	2016-04-22	5.87	1	61	6.5	17.5	26	2	1	0	210	3.2308	430	67	43	2.5	58	600					1	1	4	强	1	0	1	0	0	0	1	2.6	1884	3	1				354.1	263.3	48.89
256692	12	0	唐艺宁	1	2016-04-28	8.77	1	65	7.4	17.5	31	3	1	0	190	2.5676	495	87	47	3	82	300					3	1	2	弱	0	0	1	1	0	0	0	3.16	1936	1	0
256979	13	0	袁千菡	1	2016-04-29	5.17	1	60	5.6	15.6	18	2	1	1	130	2.3214	490	500	56	2	18	400					1	0	1	阴	0	0	1	0	0	0	0	4.6	964
256982	14	0	朱一菲	1	2016-05-13	7.37	1	68	7.8	16.9	21	3	1	0	180	2.3077	555	77	52	2	67	400					3	0	1	阴	0	0	1	1	0	0	0	2.7	1949	2	1
256849	15	0	孙苗苗	1	2016-05-17	7.37	1	61	5.5	14.8	15	2	1	0	260	4.7273	450	131	54	2.5	51	400					1	0	1	阴	0	0	0	1	1	0	1	3.9	1998	3	1
256948	16	0	付诗瞳	1	2016-05-19	5.5	1	61	6.3	16.9	9	2	1	0	170	2.6984	435	82	46	3.5	36	300					2	0	1	阴	0	0	0	0	0	0	1	3	1799	3	1
257075	17	0	赵婉婷	1	2016-05-19	58.07	1	80	8.4	13.1	23	2	1	1	420	5	655	562	60	2	64	300					1	0	1	阴	0	0	1	0	0	0	0	3.2	617
256921	18	0	崔茜	1	2016-05-24	7.3	1	63	7	17.6	35	2	1	0	270	3.8571	465	82	33	3	23	400					1	1	3	中	0	0	1	0	0	0	0	1.9	1873
257026	19	0	韦大杰	0	2016-05-25	12.43	1	66	6.9	15.8	30	3	1	0	160	2.3188	380	69	33	3	22	400					1	0	1	阴	1	0	1	1	0	0	0	3.1	1960	1	0
257104	20	0	朱子	1	2016-05-27	6.8	1	67	7.5	16.7	21	3	1	1	160	2.1333	510	90	61	3	38	250					3	0	1	阴	0	0	0	1	0	0	0	2.4	1985	1	0
256843	21	0	秦岳东	0	2016-06-07	9.9	1	64	6	14.6	17	2	1	1	140	2.3333	500	282	52	2	39	200					1	0	1	阴	0	0	0	0	0	0	0	4.7	1907	1	0
257113	22	0	李静怡	1	2016-06-14	22.8	2	85	10	13.8	15	2	1	0	200	2	555	58	34	2	16	200					2	0	1	阴	0	0	0	0	0	0	0	2.1	1864	2	1
257157	23	0	李柏乐	0	2016-06-21	6.63	1	63	6.4	16.1	18	2	1	0	220	3.4375	390	128	50	6	94	150					1	0	1	阴	0	1	1	1	0	1	0	3.8	714	2	1
257158	24	0	张轶承	0	2016-06-22	10.2	1	73	6.5	12.2	31	3	1	0	310	4.7692	490	90	46	3.5	71	150					1	0	1	阴	0	0	1	0	0	0	0	2.8	1533	1	0
257165	25	0	雷欣润	0	2016-07-05	10.7	1	71	10.5	20.8	13	2	1	0	250	2.381	570	79	51	2	34	300					2	1	4	强	0	0	1	1	1	0	0	4.8	1827	1	0
257186	26	0	蔡芷恩	1	2016-07-06	7.43	1	64	6.7	16.4	36	3	1	1	180	2.6866	485	610	64	3	22	150					3	0	1	阴	0	0	1	0	0	0	1	1.6	1814	1	0
257142	27	0	李锐君	1	2016-07-07	12.57	1	60	5.9	16.4	26	3	1	0	180	3.0508	440	104	40	2	63	200					1	0	1	阴	0	0	1	1	0	0	0	2.79	1837	1	0
257261	28	0	刘静瑶	1	2016-07-08	12.87	1	71	7.8	15.5	0	2	1	1	230	2.9487	395	125	40	3	33	400					1	0	1	阴	1	0	1	1	0	0	0	2.7	1859	1	0				212.8	145.2	22.66
257258	29	0	黄昭文	0	2016-07-14	5.73	1	61	7	18.8	26	2	1	1	230	3.2857	600	633	58	4	84	500					2	0	1	阴	0	0	1	0	0	1	1	6	1916	1	0
257230	30	0	汤舒安	0	2016-07-19	5.03	1	67	7.4	16.5	9	2	1	0	210	2.8378	450	64	37	2	22	200					1	0	1	阴	0	0	1	1	0	0	0	2.8	1809	2	1
257253	31	0	杜晨曦	0	2016-07-26	7.97	1	64	6	14.6	21	2	1	0	200	3.3333	590	152	72	2	133	300					2	0	1	阴	0	0	1	1	0	1	1	4.3	941	3	1
257362	32	0	赵梓妍	1	2016-08-02	5.37	1	64	8.3	20.3	26	3	1	0	240	2.8916	430	83	42	3	61	200					1	0	1	阴	0	0	0	0	0	0	0	3.1	1680	1	0
257432	33	0	叶春萌	1	2016-08-11	5.5	1	58	5.4	16.1	23	2	1	1	160	2.963	340	280	67	4	40	200					2	0	1	阴	0	0	0	0	0	0	0	2.73	1883
257458	34	0	洪思敏	1	2016-08-14	85.53	5	119	22	15.5	0	1	0	1	620	2.8182	425	587	37	2	71	400					1	0	1	阴	0	0	0	0	0	0	0	2.8	1803	4	1
257332	35	0	王慧杰	0	2016-08-18	5.6	1	65	8.1	19.2	37	3	1	0	250	3.0864	440	86	38	4	30	600					1	0	1	阴	0	0	1	1	1	1	0	3.2	1908	2	1
257228	36	0	欧阳嘉熠	0	2016-08-30	8.27	1	64	6.7	16.4	30	3	1	0	230	3.4328	470	60	35	3	82	400					3	0	1	阴	0	0	1	1	0	0	0	2.1	1788	2	1
257374	37	0	符佳莹	1	2016-09-01	10.13	1	71	8.1	16.1	24	3	1	0	220	2.716	780	149	50	4	161	600					1	0	1	阴	1	0	1	1	0	1	1	2.5	1603
257423	38	0	郑诗琦	1	2016-09-07	14.23	1	70	6.8	13.9	5	2	1	0	160	2.3529	500	119	56	3	48	600					1	1	4	强	0	0	1	0	0	0	0	3.7	1787	1	0
257443	39	0	王艺晓	1	2016-09-12	9.67	1	65	8.2	19.4	30	3	1	0	170	2.0732	435	161	69	2	65	200					2	0	1	阴	0	0	1	0	1	0	1	4.8	1823	1	0
257269	40	0	韩博霖	0	2016-09-29	6.73	1	63	8	20.2	30	3	1	0	210	2.625	495	154	90	3	28	400					1	0	1	阴	0	0	1	0	1	1	0	5.4	1726	1	0
257544	41	0	罗浩航	0	2016-09-30	5.5	1	63	6.7	16.9	39	3	1	0	270	4.0299	630	102	75	3	50	300					1	0	1	阴	0	0	1	0	1	0	0	4	1841	1	0
257483	42	0	王梓诺	0	2016-09-30	4.97	1	62	6.6	17.2	14	2	1	1	120	1.8182	500	220	65	4	76	600					1	0	1	阴	0	0	1	0	0	1	0	2.5	1701
257465	43	0	黄已轩	1	2016-10-09	6.87	1	65	7.5	17.8	30	3	1	0	170	2.2667	475	115	72	4	21	500					1	0	1	阴	0	0	1	0	1	0	0	3.59	1772	1	0
257366	44	0	吴欣潼	1	2016-11-08	7.23	1	63	5.5	13.9	16	2	1	1	180	3.2727	440	350	55	3	48	300					1	0	1	阴	1	0	0	1	0	1	0	5.07	1812						119.9	70.7	20.09
257585	45	0	管政	0	2016-11-11	6.03	1	66	7	16.1	31	3	1	1	130	1.8571	575	261	61	4	78	1700					1	0	1	阴	0	0	1	1	0	0	0	4.8	1719	4	1
257698	46	0	谭善馨	1	2016-11-17	85.53	1	124	24	15.6	0	1	0	0	280	1.1667	550	99	49	2	59	300					1	0	1	阴	1	0	0	0	0	0	0	2.2	1734	1	0				424	182.1	18.6
257719	47	0	郑楚仪	1	2016-11-30	5.67	1	60	6.7	18.6	34	3	1	0	250	3.7313	553	112	72	2	59	400					1	1	4	强	0	0	1	0	0	0	0	3.62	1408	1	0
257592	48	0	李佳霖	0	2016-12-01	8.53	1	62	6.2	16.1	14	2	1	0	200	3.2258	620	162	70	2	89	400					2	0	1	阴	0	0	0	0	0	0	0	7.4	1747	1	0
257660	49	0	方梓悦	1	2016-12-10	5.33	1	61	6.8	18.3	18	2	1	1	300	4.4118	393	590	52	3	34	200					1	1	3	中	1	0	1	1	0	0	0	2.5	975	2	1				541.6	387.6	11.76
257821	50	0	凌子琪	1	2016-12-13	5.97	1	68	7.6	16.4	17	2	1	1	230	3.0263	560	178	55	2.5	18	400					1	0	1	阴	1	0	0	1	0	0	0	3.7	1764	2	1
257294	51	0	阮子晴	1	2016-12-23	10.97	1	57	5.7	17.5	12	2	1	0	200	3.5088	480	83	60	3	91	200					1	1	2	弱	0	0	1	1	0	0	0	6.84	1705	1	0				956	413.8	10.41
257538	52	0	李荣轩	0	2016-12-27	26.57	1	66	12.8	29.4	7	2	1	0	220	1.7188	598	112	86	2	134	300					3	0	1	阴	0	0	0	0	0	0	0	3.3	1595
257802	53	0	解书琳	1	2016-12-27	166.9	5	146	39	18.3	9	2	1	1	520	1.3333	750	670	36	2	50	600					2	0	1	阴	0	0	0	1	0	0	1	3.9	1753	2	1
257722	54	0	徐诺然	1	2017-01-03	5	1	62	7.5	19.5	15	2	1	1	180	2.4	613	300	94	3	18	400					1	0	1	阴	0	0	1	0	0	0	0	5.89	1640
257737	55	0	张泽天	1	2017-01-05	6.07	1	64	6.8	16.6	27	2	1	0	270	3.9706	680	89	55	3	28	1500					3	0	1	阴	1	0	1	1	0	0	0	3.7	1646	1	0
257764	56	0	陈恩希	1	2017-01-10	6.87	1	64	7.9	19.3	25	3	1	0	190	2.4051	650	139	79	2.5	42	400					1	0	1	阴	0	0	1	1	1	0	0	3.3	1644	1	0
257948	57	0	王冠喆	0	2017-01-10	25.7	1	90	16	19.8	0	1	0	1	380	2.375	700	518	85	3	34	800					1	0	1	阴	0	0	1	1	0	0	0	2.8	1503	1	0
257773	58	0	王嘉歆	1	2017-01-12	13.77	1	65	7.5	17.8	17	2	1	0	190	2.5333	650	104	80	4	113	400					1	0	1	阴	0	0	1	1	1	1	0	2.5	1560	1	0
257498	59	0	马凡茜	1	2017-01-20	6.6	1	60	5.6	15.6	25	2	1	1	105	1.875	385	243	54	4	25	400					1	0	1	阴	0	0	0	0	1	0	0	4	1652	1	0
257903	60	0	佟泊睿	0	2017-01-25	27.3	5	90	12.8	15.8	11	2	1	1	580	4.5312	450	537	55	5	48	200					1	0	1	阴	0	0	0	0	0	0	0	4.9	1526	2	1
256149	61	0	支静怡	1	2017-02-14	53.4	1	105	21	19	0	1	0	0	220	1.0476	560	121	45	2	31	400					1	1	4	强	1	0	0	0	0	0	0	4.4	1704	1	0
257757	62	0	杨晨旭	0	2017-02-15	12.93	1	70	9	18.4	20	2	1	1	540	6	420	176	81	2	27	500					1	1	4	强	0	0	0	0	0	0	0	3.2	1611	1	0
257634	63	0	关若萱	1	2017-02-16	7.63	1	60	7.8	21.7	35	3	1	0	240	3.0769	625	174	65	2.5	33	200					2	0	1	阴	0	0	1	1	1	1	0	2.4	1702
257913	64	0	董惠妍	1	2017-02-21	5.73	1	62	6.6	17.2	19	3	1	0	230	3.4848	885	140	76	3	32	400					1	1	4	强	0	0	1	0	1	0	1	1.99	1610	2	1
257958	65	0	陈优璇	1	2017-03-07	6.5	1	62	7	18.2	28	2	1	0	190	2.7143	442	91	56	3	34	250					1	0	1	阴	0	0	1	1	0	0	0	2.8	1627
258043	66	0	段欣妍	1	2017-03-17	5.4	1	61	6.1	16.4	2	2	1	0	130	2.1311	550	134	103	3	43	200					3	0	1	阴	0	0	1	1	0	1	1	4.3	1667
258168	67	0	何宇恒	0	2017-03-21	18.93	1	72	9	17.4	20	2	1	0	240	2.6667	496	88	48	3	42	200					1	0	1	阴	0	0	1	1	0	1	1	4.2	1663
257984	68	0	翟誉程	0	2017-03-30	8.17	1	76	8	13.9	4	2	1	0	200	2.5	595	137	73	1.5	23	800					1	1	3	中	0	0	1	0	0	0	0	2.5	1471	2	1
258005	69	0	詹佳欣	1	2017-04-01	20.23	1	70	8	16.3	7	2	1	0	190	2.375	480	114	62	2	29	100					1	0	1	阴	1	0	1	1	0	0	0	3.1	1597	1	0				246.5	135.3	9
258146	70	0	夏晨熙	1	2017-04-06	5.13	1	62	6.5	16.9	17	3	1	0	270	4.1538	575	90	53	3	16	700					2	0	1	阴	0	0	1	1	0	0	1	5.5	1671	3	1
258096	71	0	杨羽菲儿	1	2017-04-13	10.23	1	67	7.5	16.7	12	2	1	0	210	2.8	430	153	44	4	42	300					2	0	1	阴	0	0	1	0	0	0	0	2	1495	1	0
258157	72	0	马婉荣	1	2017-04-14	6.47	1	55	7	23.1	22	2	1	0	180	2.5714	590	122	54	3	44	400					1	0	1	阴	0	0	1	0	1	1	1	3.1	1596	1	0
258191	73	0	郭淑颖	1	2017-04-20	7.6	1	68	8	17.3	17	2	1	0	230	2.875	490	107	70	2	48	200					1	0	1	阴	0	0	1	0	0	0	1	3.1	1390	1	0
257828	74	0	唐嘉琳	1	2017-04-23	14.23	1	80	11.3	17.7	0	1	0	1	270	2.3894	570	261	52	2	24	400					1	0	1	阴	0	0	0	0	0	0	0	6.2	1604
257683	75	0	韩雨珊	1	2017-04-25	9.4	1	67	6.3	14	24	3	1	0	250	3.9683	540	128	67	2	29	500					1	0	1	阴	0	0	1	1	0	0	1	5.9	1603	1	0
258262	76	0	何家慧	1	2017-05-04	6.43	1	63	6	15.1	21	2	1	0	230	3.8333	475	149	36	3	54	200					2	0	1	阴	0	0	1	1	0	0	0	2.4	1209	2	1				139.9	163.9	18.93
258230	77	0	王修涛	0	2017-05-09	5.73	1	63	7	17.6	14	2	1	0	340	4.8571	495	86	46	3	35	400					2	0	1	阴	1	0	0	0	1	0	1	5.1	1199	1	0				2355.7	1196.1	23.84
257882	78	0	吴茂康	0	2017-05-11	23.47	5	81	12	18.3	11	2	1	1	180	1.5	530	209	18	4	36	200					1	0	1	阴	0	0	0	0	0	0	0	3.8	1558	1	0
258042	79	0	唐梓林	1	2017-05-21	94.73	1	135	29	15.9	0	1	0	1	560	1.931	555	598	112	2	19	600					1	0	1	阴	0	0	0	0	0	1	0	3	1601	2	1
258438	80	0	刘雅婷	1	2017-05-22	3.23	1	58	6.1	18.1	12	2	1	1	230	3.7705	460	638	56	2	26	590					1	0	1	阴	0	0	1	0	0	1	0	4.9	1481
258316	81	0	汪楚轶	0	2017-05-25	80.3	1	108	17.5	15	4	1	0	1	500	2.8571	565	641	57	3	72	700					1	0	1	阴	1	0	1	1	0	0	0	2.6	1409	1	0				283.1	223.1	23.71
257847	82	0	李子豪	0	2017-06-06	18.87	1	74	9	16.4	4	1	0	0	310	3.4444	650	113	72	2	38	600					1	1	2	弱	0	0	1	0	0	0	1	5	1416	1	0
258420	83	0	郑晨希	1	2017-06-07	6.07	1	60	5.3	14.7	39	3	1	0	220	4.1509	540	174	59	4	19	300					1	0	1	阴	0	0	0	0	0	0	0	3.7	1499	2	1
258364	84	0	赖梓隆	0	2017-06-07	5.93	1	69	7.2	15.1	28	3	1	1	339	4.7083	487	610	45	2	28	400					1	0	1	阴	0	0	0	0	1	0	0	4.9	1510
258137	85	0	易安彤	1	2017-06-08	8.9	1	62	5.5	14.3	22	3	1	0	260	4.7273	570	77	47	2.5	21	250					1	0	1	阴	0	0	0	0	0	0	0	2	1622	1	0
258153	86	0	周季杭	0	2017-06-09	7.67	1	65	7.2	17	11	2	1	0	220	3.0556	520	63	33	2	26	200					1	1	2	弱	0	0	1	1	0	0	0	6.3	1515
257353	87	0	杜怡曼	1	2017-06-13	34.13	5	93	13	15	6	3	1	1	730	5.6154	529	583	56	5	71	500			是 31		1	0	1	阴	1	0	0	0	0	1	0	2.6	1497
258321	88	0	文晓慧	1	2017-06-14	11	1	63	6	15.1	12	2	1	0	230	3.8333	345	82	40	1.5	73	200					2	0	1	阴	0	0	0	0	0	0	0	2.3	1400	1	0
258433	89	0	于越	1	2017-06-21	15.97	1	73	8.3	15.6	14	3	1	1	290	3.494	420	127	40	2	51	300					1	1	4	强	0	0	1	1	0	0	1	3.7	1401	2	1
258437	90	0	郑昕宜	1	2017-06-22	7.5	1	64	6.5	15.9	27	2	1	0	195	3	465	54	33	4	17	205					1	0	1	阴	0	0	0	0	0	0	0	2.7	1502	1	0
258431	91	0	钟煜	0	2017-06-22	35.2	1	85	11.8	16.3	0	1	0	1	400	3.3898	495	610	46	3	15	300					1	1	2	弱	1	0	0	1	0	0	0	5.8	1387
258284	92	0	钟明橲	0	2017-06-27	6.67	1	60	7	19.4	18	2	1	0	200	2.8571	590	97	60	3	44	400					1	0	1	阴	0	0	0	0	0	0	0	3.37	1484
258412	93	0	任柏帆	0	2017-06-28	5.8	1	61	5.7	15.3	26	3	1	0	190	3.3333	495	67	42	2.5	28	200					1	0	1	阴	1	0	0	0	0	0	1	2.7	1490	1	0				1053.2	456.4	61.15
258383	94	0	谢佳琪	1	2017-06-28	40.27	1	90	12.5	15.4	1	2	1	1	450	3.6	400	522	53	2	29	200					2	0	1	阴	0	0	1	1	0	0	1	4.3	1314	1	0
258463	95	0	陈达杰	0	2017-07-06	5.67	1	65	6	14.2	18	2	1	0	250	4.1667	460	123	39	2	24	200					1	0	1	阴	0	1	1	1	0	0	0	0.9	1117	1	0
258485	96	0	孟峻锋	0	2017-07-11	6.93	1	67	7	15.6	24	3	1	0	260	3.7143	510	92	47	2	33	100					2	1	2	弱	0	0	1	0	0	0	0	2.8	1471	1	0
258467	97	0	陈家豪	0	2017-07-12	7.27	1	66	7	16.1	12	2	1	0	196	2.8	510	96	44	3	19	100					1	1	3	中	0	0	1	1	0	0	0	6	1475	1	0
258380	98	0	刘梓洋	0	2017-07-13	6.97	1	61	6.1	16.4	20	2	1	0	123	2.0164	422	148	36	3	16	400					1	0	1	阴	0	0	1	1	1	0	0	6.9	1549
258379	99	0	何家怡	1	2017-07-14	7	1	64	5.5	13.4	0	1	0	0	236	4.2909	596	88	50	2	95	300					1	1	4	强	0	0	1	1	0	0	1	4.3	1470	1	0
258621	100	0	张殷鸣	0	2017-07-21	7.4	1	65	7	16.6	21	2	1	0	308	4.4	491	71	50	2	42	300					1	0	1	阴	0	0	1	1	0	0	0	1.1	1045	2	1
258203	101	0	程虞茉	1	2017-07-23	9.07	1	63	8	20.2	21	2	1	1	427	5.3375	548	672	47	2	29	400					1	1	3	中	0	0	1	0	0	0	0	5.14	846	1	0
258385	102	0	程茗森	0	2017-07-25	10.43	1	67	7	15.6	16	2	1	0	194	2.7714	465	77	38	2	61	200					1	1	4	强	1	0	1	0	0	1	1	2.4	1553	2	1				285.8	270.5	7.16
258765	103	0	谭煜颖	0	2017-07-25	7.77	1	65	5	11.8	12	2	1	0	255	5.1	528	129	54	3	33	400					2	0	1	阴	0	0	1	0	0	1	0	2.33	1476
258682	104	0	黄字立	0	2017-07-27	8.57	1	74	9.5	17.3	23	3	1	0	283	2.9789	406	70	47	2	37	200	是 burkitt淋巴瘤	1238			1	0	1	阴	0	1	1	1	0	0	1	3	824	1	0
258176	105	0	毛鲲程	0	2017-08-01	8.93	1	69	8	16.8	9	2	1	0	256	3.2	689	146	86	3	31	200					2	0	1	阴	0	0	0	1	0	1	1	3.2	1416	1	0
258441	106	0	于敏婧	1	2017-08-01	5.6	1	62	7.5	19.5	21	2	1	0	218	2.9067	375	93	39	2	38	150					1	0	1	阴	0	0	0	0	0	1	0	4.9	1514	1	0
258413	107	0	邓焌乐	0	2017-08-02	6.53	1	65	6	14.2	20	3	1	0	205	3.4167	591	74	42	2	25	300					1	0	1	阴	0	0	1	1	0	0	1	3.1	1444	1	0
258402	108	0	王岳乾	0	2017-08-02	14.6	1	75	9	16	0	1	0	0	245	2.7222	621	228	47	2	25	600					3	1	2	弱	0	0	0	1	0	0	1	3.3	1462
258518	109	0	马衣凡	1	2017-08-08	6.3	1	62	6	15.6	29	3	1	0	206	3.4333	450	108	59	3	32	150					1	0	1	阴	0	0	1	0	0	0	0	9.2	1494	1	0
258562	110	0	古思睿	1	2017-08-09	6.8	1	62	5.1	13.3	12	2	1	0	139	2.7255	500	99	37	3	35	700					1	0	1	阴	0	0	1	1	1	1	0	3.9	1521	1	0
258490	111	0	林俊松	0	2017-08-10	15.5	1	72	7.6	14.7	0	1	0	0	350	4.6053	516	78	36	22	48	400					1	0	1	阴	0	0	1	0	1	1	0	2.2	1443	1	0
258470	112	0	农雅霖	1	2017-08-10	10.8	1	65	7	16.6	11	1	0	0	210	3	570	164	58	4	28	600					1	0	1	阴	0	0	1	0	0	0	0	3.5	1521	1	0
258678	113	0	张哲宁	0	2017-08-11	6.5	1	64	7	17.1	15	2	1	0	260	3.7143	485	69	37	3	30	200					3	0	1	阴	0	0	0	0	0	0	0	3.9	1420	2	1
258686	114	0	赵翌宸	0	2017-08-15	5.77	1	62	7	18.2	31	2	1	0	288	4.1143	380	75	30	2	33	200					1	0	1	阴	0	0	1	0	0	0	1	1.3	1437	1	0
258516	115	0	张涵	0	2017-08-15	9.37	1	72	7.5	14.5	0	1	0	0	170	2.2667	450	97	55	3	65	400					1	0	1	阴	0	0	1	1	0	0	0	3	1456	2	1
258797	116	0	刘雨泽	1	2017-08-16	9.73	1	70	6.5	13.3	28	2	1	1	260	4	480	332	37	3	17	300					1	0	1	阴	0	0	0	0	0	0	0	2.7	1390	2	1
258707	117	0	李沛杨	0	2017-08-16	6.83	1	68	8.6	18.6	24	3	1	1	300	3.4884	498	599	51	2	19	400					1	0	1	阴	0	0	0	0	0	0	1	3	1437	2	1
258618	118	0	金语希	1	2017-08-18	6.57	1	66	8.5	19.5	28	3	1	0	226	2.6588	475	94	69	3	27	200					2	0	1	阴	0	0	0	0	0	0	0	2.8	1414	1	0
258729	119	0	梁芯悦	1	2017-08-22	7.47	1	63	6	15.1	19	2	1	0	168	2.8	452	175	70	3	70	300					1	0	1	阴	0	0	1	0	0	1	0	2.6	1395	2	1
258767	120	0	李佳芮	1	2017-08-23	8.07	1	69	6.3	13.2	22	2	1	0	250	3.9683	405	81	47	3	59	200					2	1	4	强	1	0	1	1	0	1	0	6	1427	1	0				484.4	299.2	9.9
258655	121	0	陈骏伟	0	2017-08-24	6.1	1	64	6	14.6	25	2	1	0	290	4.8333	490	111	53	5	21	200					1	0	1	阴	0	0	1	1	0	0	0	2.9	1446	1	0
258717	122	0	王英杰	0	2017-08-25	6.7	1	66	7	16.1	16	2	1	0	198	2.8286	449	81	48	3	27	200					1	0	1	阴	1	0	1	1	0	0	0	2.16	1487	1	0				331.9	254.9	41.45
258827	123	0	苏德才	0	2017-08-28	18.57	1	75	10	17.8	21	2	1	0	218	2.18	465	65	38	3	51	200					1	1	2	弱	1	0	1	1	0	0	1	2.2	1452	1	0				155.8	83	152.33
258568	124	0	叶李增	0	2017-08-29	8.1	1	62	7.2	18.7	11	2	1	0	318	4.4167	535	89	44	3	120	300					2	0	1	阴	0	0	1	0	0	0	1	1.8	1429	2	1
258407	125	0	孟昱霖	1	2017-08-29	7.3	1	68	6.4	13.8	11	2	1	0	190	2.9688	390	122	55	2	17	300					3	0	1	阴	0	0	1	0	1	0	0	2.4	1424	1	0
257884	126	0	赵畯铧	0	2017-09-07	27.67	1	89	12	15.1	0	1	0	0	183	1.525	581	128	88	3	25	200					1	0	1	阴	0	0	0	1	0	0	0	2.9	1437	1	0
258693	127	0	莫萩妍	1	2017-09-07	7.6	1	64	6.5	15.9	20	2	1	0	200	3.0769	433	80	39	3	53	200					1	0	1	阴	0	0	1	1	0	1	1	3.8	1434
258788	128	0	胡莛羽	1	2017-09-12	5.73	1	64	6	14.6	20	3	1	0	228	3.8	425	99	37	2	30	200					1	0	1	阴	0	0	1	1	1	1	0	3.9	577	1	0
456975	129	0	韦伊莹	1	2017-09-12	9.87	4	65	5.5	13	12	2	1	0	234	4.2545	470	91	36	2	24	100					1	1	4	强	0	1	1	0	1	0	1	1.4	1477	1	0
258144	130	0	闫昕依	1	2017-09-14	9.17	1	54	7.2	24.7	37	3	1	0	160	2.2222	530	82	48	3	57	200					2	1	3	中	0	0	0	0	1	0	1	3	1461	1	0
258612	131	0	邹沐卉	1	2017-09-15	8.2	1	63	6	15.1	26	2	1	1	230	3.8333	450	654	52	3	16	200					1	0	1	阴	0	0	0	1	0	0	0	3.3	1222
258781	132	0	薛恬心	1	2017-09-19	11.6	1	71	8.5	16.9	0	1	0	0	219	2.5765	500	84	55	2	22	150					1	0	1	阴	0	0	1	1	0	0	0	3.5	1401	1	0
258862	133	0	鄢云蕾	1	2017-09-19	5.6	1	60	7	19.4	30	3	1	0	260	3.7143	400	144	48	3	25	400					1	0	1	阴	0	0	1	0	0	0	0	3.8	1413	1	0
258786	134	0	李扬硕	0	2017-09-21	6.13	1	68	8.5	18.4	23	3	1	0	286	3.3647	405	81	47	4	28	200					1	0	1	阴	0	0	1	0	0	0	0	1.7	1448	3	1
258739	135	0	刘栩扬	0	2017-09-21	5.13	1	63	6	15.1	15	2	1	0	170	2.8333	506	226	52	3	22	300					1	0	1	阴	0	0	1	1	1	0	0	3.1	1509	1	0
258798	136	0	刘卓	1	2017-09-22	7.67	1	58	8	23.8	17	2	1	0	219	2.7375	450	72	40	3	28	200					1	0	1	阴	0	0	1	0	0	0	1	2.1	1499	2	1
258920	137	0	梁梓晨	0	2017-09-25	10.03	1	64	5.8	14.2	30	3	1	0	255	4.3966	428	92	57	2	44	200					3	0	1	阴	0	0	1	0	0	0	1	3.7	1312
258566	138	0	陈俊煜	0	2017-09-25	8.77	1	68	7	15.1	27	2	1	1	420	6	528	511	49	2	16	400					3	1	2	弱	1	0	0	0	0	0	0	5.1	1493	2	1				192	272	62
258591	139	0	刘紫璇	1	2017-09-26	6.43	5	58	5.2	15.5	9	1	0	1	134	2.5769	442	619	63	2	146	300					2	0	1	阴	0	0	0	1	0	1	0	6.1	1399	2	1
258838	140	0	卢明皓	0	2017-09-30	6.13	1	67	8.5	18.9	28	3	1	0	214	2.5176	430	58	41	3	27	300				0	2	0	1	阴	1	0	1	1	0	0	0	1.9	787
258975	141	0	张懿鑫	1	2017-10-17	7.63	1	69	8	16.8	26	3	1	0	290	3.625	445	99	55	2	70	490					3	0	1	阴	0	0	0	0	0	0	0	3.4	1490	1	0
258953	142	0	冷金蔚	1	2017-10-18	5.3	1	60	4.8	13.3	30	2	1	0	215	4.4792	475	80	53	3	53	400					1	0	1	阴	0	0	1	0	0	0	0	2.2	1456	1	0
259012	143	0	李和硕	0	2017-10-19	8.7	1	64	8	19.5	27	3	1	1	340	4.25	562	757	38	5	14	600					2	0	1	阴	0	0	0	0	0	0	0	4.5	1321	1	0
258919	144	0	徐承睿	0	2017-10-20	5.6	1	58	6	17.8	21	2	1	0	185	3.0833	540	86	45	3	17	300					1	0	1	阴	0	0	1	0	0	0	0	2.8	1254	1	0
258903	145	0	徐梦瑜	1	2017-10-23	7.77	1	67	7	15.6	17	2	1	1	140	2	465	280	43	3	15	200					1	1	3	中	0	0	1	0	1	0	0	1.2	1425
259042	146	0	罗仕宸	0	2017-10-24	8.7	2	68	7.03	15.2	33	3	1	0	165	2.3471	410	80	38	4	52	200					3	0	1	阴	0	0	1	0	0	0	0	3.2	1183	1	0
259015	147	0	何嘉萌	1	2017-10-25	20.03	1	75	12	21.3	13	2	1	0	244	2.0333	545	171	66	2	65	400					1	0	1	阴	0	1	1	1	1	1	0	7.6	728	3	1
259014	148	0	陈昕睿	1	2017-10-27	6.67	1	63	7	17.6	22	2	1	1	285	4.0714	405	437	61	4	15	200					1	0	1	阴	1	0	1	0	1	0	0	3.33	879						88.4	103.3	7.28
258949	149	0	丘嘉庆	0	2017-11-02	63	1	100	14	14	14	2	1	0	275	1.9643	720	214	43	3	50	700					1	0	1	阴	0	1	1	0	1	0	0	1.85	1416	1	0
258986	150	0	袁静琳	1	2017-11-07	5.4	1	67	8	17.8	22	3	1	0	273	3.4125	645	142	42	3	38	200			是 171		1	1	4	强	1	0	0	0	0	1	0	3.2	1381
258948	151	0	郑一凡	0	2017-11-09	9	1	66.8	7.5	16.8	15	2	1	0	168	2.24	420	119	55	2	42	600					2	1	4	强	0	0	1	1	1	0	1	2.3	1384	1	0
460636	152	0	卓嘉蕊	1	2017-11-14	27.7	1	88	14.6	18.9	1	2	1	0	336	2.3014	615	100	76	2	19	500					1	1	4	强	0	0	1	0	1	0	0	3.7	1340	1	0
259020	153	0	杨芷硕	1	2017-11-21	6.03	1	60	5.7	15.8	14	2	1	0	250	4.386	525	131	48	3	33	300					3	1	4	强	1	0	1	1	1	1	0	5.6	1389	1	0				175.6	146	13.2
259048	154	0	彭绎欣	1	2017-11-21	36.3	5	94	12.5	14.1	0	1	0	0	333	2.664	510	89	37	2	27	300					1	0	1	阴	0	0	0	0	0	0	0	1	1445
257482	155	0	杨馨雅	1	2017-11-28	121.23	1	132	27	15.5	0	1	0	0	406	1.5037	694	128	76	1	24	800					2	0	1	阴	0	0	1	1	0	0	0	4.3	1362
258985	156	0	郭亦姝	1	2017-12-01	6.73	1	64	7.6	18.6	18	2	1	1	310	4.0789	405	402	57	4	20	350					1	0	1	阴	1	0	0	1	0	0	0	3.2	1387	2	1				84.4	108.5	16.2
259114	157	0	何沐谦	0	2017-12-05	6.03	1	57	5.7	17.5	3	1	0	0	213	3.7368	480	131	40	2	33	200					1	0	1	阴	0	0	1	1	0	0	0	2.5	1413	1	0
259137	158	0	闫丹榕	1	2017-12-12	5.67	1	62	6.5	16.9	34	3	1	0	250	3.8462	449	64	54	3	23	200					1	0	1	阴	1	0	1	0	1	0	0	4.52	1373
258741	159	0	吴梓文	0	2017-12-13	6.17	1	62	5	13	11	2	1	1	170	3.4	270	514	42	4	24	300					2	0	1	阴	1	0	0	1	0	0	0	4.6	1357						230.3	237.7	27.2
259011	160	0	范海燕	1	2017-12-14	15.37	1	72	10	19.3	2	1	0	0	223	2.23	631	112	70	3	17	400					1	1	4	强	0	0	1	0	0	0	0	7.9	714	2	1
462946	161	0	聂新格	1	2017-12-17	8.07	1	67	8	17.8	19	3	1	1	420	5.25	530	630	63	2	88	900					2	0	1	阴	0	0	1	0	1	0	0	1.6	1308	1	0
259262	162	0	张夆硕	0	2017-12-21	5.67	1	65	7.8	18.5	21	3	1	0	327	4.1923	375	67	32	2	57	200					1	0	1	阴	0	0	1	0	1	0	1	3.6	1378	1	0
259203	163	0	贾咏馨	1	2017-12-26	6	1	61	6.7	18	12	2	1	0	290	4.3284	420	71	49	2	68	400					1	0	1	阴	0	0	1	1	0	0	0	2.4	1230	1	0
259258	164	0	白宇杉	1	2017-12-26	9.37	1	71	7.4	14.7	19	3	1	1	520	7.027	540	693	73	2	67	600					1	0	1	阴	0	0	0	0	1	0	1	2.4	1361
259176	165	0	廖彩婷	1	2017-12-27	6.67	1	60	6.5	18.1	17	2	1	0	180	2.7692	470	63	39	2	65	200					1	0	1	阴	0	0	1	1	0	0	1	2.34	1394	1	0
259148	166	0	王子皓	0	2017-12-29	5.93	1	66.6	9.2	20.7	18	2	1	0	290	3.1522	438	92	52	2	22	400					1	0	1	阴	0	0	1	0	0	0	1	4.2	1307	2	1
259208	167	0	王欣冉	1	2018-01-02	8	1	68	9	19.5	21	2	1	0	268	2.9778	425	114	76	1	20	200					1	1	3	中	0	0	1	0	1	0	0	4	1191	1	0
259220	168	0	刘睿	1	2018-01-04	4.7	1	59.8	5.8	16.2	20	2	1	0	229	3.9483	484	75	53	3	42	250					1	0	1	阴	0	0	1	0	0	0	1	2.4	1190	2	1
259130	169	0	杜语嫣	1	2018-01-05	10.13	1	67	7	15.6	23	3	1	1	138	1.9714	390	253	45	3	59	290					2	0	1	阴	0	0	0	1	0	0	0	4.1	1307
259275	170	0	耿梓慕	0	2018-01-09	5.47	1	66.6	7.4	16.7	28	3	1	0	193	2.6081	360	177	57	2	26	400					1	0	1	阴	0	0	1	0	0	0	0	3.4	1277	1	0
259301	171	0	胡皓雯	1	2018-01-09	6.2	1	64	6.5	15.9	27	2	1	0	246	3.7846	450	114	64	1	18	200					3	1	4	强	0	0	1	1	0	0	0	1.7	1133	3	1
259291	172	0	李稚绫	1	2018-01-11	5.87	1	62	5.8	15.1	13	2	1	0	238	4.1034	460	60	42	2	22	250					2	0	1	阴	0	0	1	1	0	1	0	3.6	1169	1	0
259308	173	0	钟梓涵	1	2018-01-16	6.33	1	57	4.7	14.5	21	2	1	0	179	3.8085	450	67	42	2	49	300					1	0	1	阴	0	0	1	1	0	0	1	6.61	1245	1	0
258938	174	0	刘芙溪	1	2018-01-16	28.47	1	87	11	14.5	0	1	0	0	370	3.3636	390	67	50	1	23	400					1	1	2	弱	0	0	0	0	0	0	0	2.2	1263	1	0
259228	175	0	倪凤希	1	2018-01-17	8.7	1	60	6.1	16.9	46	3	1	0	180	2.9508	430	161	48	4	95	600					2	0	1	阴	0	0	1	0	0	0	0	3.6	1188	1	0
259177	176	0	乔泓毅	0	2018-01-17	6.47	1	59	5.6	16.1	13	2	1	1	230	4.1071	500	607	43	9	89	1200					2	0	1	阴	0	0	1	0	0	0	1	3.7	1197	1	0
259263	177	0	严家杨	1	2018-01-18	4.87	1	64	7	17.1	15	2	1	0	298	4.2571	510	63	43	3	18	400					3	0	1	阴	0	0	0	1	0	0	0	2.8	1243	1	0
258870	178	0	张睿辰	0	2018-01-23	38.9	5	110	17	14	0	1	0	0	405	2.3824	519	82	44	3	24	650					3	0	1	阴	0	0	0	0	0	0	0	2.8	1191	1	0
259197	179	0	张子辰	0	2018-01-23	13.23	1	75	9	16	13	2	1	0	204	2.2667	495	144	66	3	16	300					1	0	1	阴	0	0	1	0	0	0	0	3	1231	1	0
259306	180	0	何丽玲之女	1	2018-01-25	6.87	1	63.1	5.7	14.3	23	2	1	0	280	4.9123	540	122	65	5	74	300					1	0	1	阴	0	0	1	1	0	0	0	1.99	742
259254	181	0	苏则翰	0	2018-01-26	8	1	62	5.5	14.3	24	3	1	1	161	2.9273	580	267	87	4	47	200					3	0	1	阴	0	0	0	1	0	0	1	3	1217	2	1
257844	182	0	陈力冉	0	2018-01-31	22.7	1	80	10	15.6	0	1	0	1	270	2.7	510	519	52	3	26	200					1	0	1	阴	0	0	1	0	0	0	0	2.3	1213	4	1
259398	183	0	刘鸿宇	0	2018-02-06	6.77	1	68	7	15.1	4	2	1	0	313	4.4714	420	81	29	3	31	200					1	0	1	阴	0	0	0	0	1	0	1	6.3	1255	1	0
259534	184	0	范文哲	0	2018-02-23	6.97	1	66	7.6	17.4	15	2	1	1	456	6	365	552	45	3	24	200					2	0	1	阴	0	0	0	1	1	0	0	3	1168	2	1
258531	185	0	常书瑗	1	2018-03-01	14.47	1	67	8.5	18.9	12	2	1	0	245	2.8824	455	71	39	3	32	300					1	0	1	阴	0	0	1	0	0	0	0	2.8	1109	1	0
259527	186	0	刘辰	0	2018-03-06	6.93	1	60	7.4	20.6	18	2	1	0	212	2.8649	495	94	59	2	25	400					3	0	1	阴	0	0	1	1	1	0	0	3.6	1183	1	0
259615	187	0	石思涵	1	2018-03-10	16.23	1	71	8	15.9	19	3	1	0	245	3.0625	390	80	48	3	25	300					3	0	1	阴	0	0	1	1	0	0	1	7.6	1141	2	1
259530	188	0	郑鑫权	0	2018-03-16	6.27	1	59	5.92	17	28	3	1	0	209	3.5304	460	120	70	3	47	380					1	0	1	阴	0	0	1	1	0	0	0	6.7	1207
259587	189	0	黎再彦	0	2018-03-16	5.67	1	64.2	6.63	16.1	17	2	1	0	280	4.2232	630	113	54	3	19	450					1	0	1	阴	0	0	1	0	0	0	0	5.1	1113	2	1
259616	190	0	袁周	1	2018-03-22	5.2	1	62.1	5.21	13.5	16	2	1	0	224	4.2994	380	125	45	3	17	200					2	0	1	阴	0	0	0	0	0	1	0	3.3	1202	1	0
259656	191	0	王子埼	1	2018-03-24	5	1	62	7.3	19	30	3	1	1	260	3.5616	645	600	77	15	41	600					2	0	1	阴	0	0	0	0	1	0	1	6.54	854
259589	192	0	姜婉莹	1	2018-03-27	6.87	1	53	6.72	23.9	16	2	1	0	236	3.5119	390	54	30	2	13	236					1	0	1	阴	0	0	1	0	0	0	0	6.4	1179	2	1
259602	193	0	董伊一	1	2018-03-29	4.37	1	62.6	5.22	13.3	12	2	1	0	179	3.4291	465	84	46	3	24	450					1	0	1	阴	0	1	1	0	0	0	1	2.7	1068	1	0
259424	194	0	李毅卓	1	2018-03-30	7	1	69	8	16.8	23	3	1	0	220	2.75	380	66	38	2	60	160					3	0	1	阴	0	0	1	0	0	0	0	1.9	1089	1	0
259608	195	0	王韵仪	1	2018-04-03	7.4	1	70	7.5	15.3	25	3	1	0	340	4.5333	435	92	42	2	23	200					1	0	1	阴	0	0	1	0	1	0	0	1.7	1065
259678	196	0	严梓萱	1	2018-04-03	6.63	1	65	7.2	17	21	3	1	0	260	3.6111	475	212	55	2.5	48	200					1	0	1	阴	1	0	1	1	0	0	0	4.5	1191						435.4	313.9	15.88
259756	197	0	赵柏焱	0	2018-04-11	6.57	1	52.7	6.8	24.5	20	2	1	1	266	3.9118	530	470	54	7	34	700					1	0	1	阴	1	0	1	0	1	0	1	2.52	1196	1	0				218	178.2	8.2
259626	198	0	陈志玮	0	2018-04-12	8.2	1	62	6.5	16.9	18	2	1	1	160	2.4615	532	689	77	3	53	400					1	0	1	阴	1	0	0	0	1	0	0	6.1	1106	3	1				86.5	141.8	17
259660	199	0	代一然	1	2018-04-13	4.4	1	61	5.6	15	8	2	1	0	200	3.5714	710	155	86	3	15	1100					1	0	1	阴	0	0	1	1	0	1	0	2.4	1203	1	0
259620	200	0	严佳	1	2018-04-17	16.37	1	73	6.9	12.9	7	2	1	0	260	3.7681	540	92	49	2	26	200					1	0	1	阴	0	0	1	1	0	0	0	3.6	1191	1	0
259726	201	0	杨骐源	0	2018-04-17	6.47	1	68.1	7.8	16.8	10	2	1	0	240	3.0769	450	54	38	2	13	280					1	0	1	阴	0	0	1	1	0	0	0	3.5	1096	3	1				683.6	327.4	11.73
259528	202	0	萨茹拉	1	2018-04-18	5.83	1	58.8	5.9	17.1	33	3	1	0	240	4.0678	395	47	31	3	32	300					1	0	1	阴	0	0	0	1	0	0	0	2.3	1146	2	1
259454	203	0	李智航	0	2018-04-18	15.43	1	71	8.5	16.9	0	1	0	1	170	2	365	471	39	2	30	200					1	0	1	阴	0	0	1	1	0	0	1	6.5	932	2	1
259698	204	0	李舒窈	1	2018-04-19	8.97	1	64.3	7.17	17.3	23	2	1	0	230	3.2078	515	111	61	3	52	300					1	0	1	阴	0	0	1	1	0	1	1	3.4	1120
259672	205	0	温雨婷	1	2018-04-19	6.07	1	62	6.7	17.4	18	2	1	0	200	2.9851	530	97	59	3	17	300					1	0	1	阴	0	0	1	1	0	0	0	3	1191	1	0
259834	206	0	赵匀宁	1	2018-04-21	15.67	1	73	8.8	16.5	16	3	1	1	510	5.7955	460	610	47	2	23	600					1	0	1	阴	0	0	0	0	0	0	1	3.99	1092	2	1
259546	207	0	王皓	0	2018-04-23	7.27	1	63.3	6.1	15.2	27	2	1	1	190	3.1148	624	719	32	3	23	900					1	0	1	阴	0	0	1	1	1	0	0	3.5	1185	3	1
259764	208	0	陈亦蒙	1	2018-04-25	6.77	1	62	5	13	27	2	1	0	190	3.8	370	77	51	3	39	300					2	0	1	阴	0	0	0	1	0	0	0	3.5	1181	1	0
259664	209	0	周宏宇	0	2018-04-26	4.3	1	63.7	7	17.3	8	2	1	0	330	4.7143	420	79	54	3	17	200					1	0	1	阴	0	1	1	1	1	0	0	8.3	911	1	0
259738	210	0	黄梓健	0	2018-04-26	3.87	1	62.9	5.9	14.9	11	2	1	0	230	3.8983	440	47	34	3	20	400					1	0	1	阴	0	0	1	1	0	0	0	2.3	1184	1	0
259741	211	0	李冠樟	0	2018-04-27	8.93	1	72	8.9	17.2	36	3	1	0	320	3.5955	480	54	36	3	56	200					2	0	1	阴	0	0	1	1	0	0	0	2.7	1182	1	0
259754	212	0	刘佳妮	1	2018-04-27	6.03	1	63	6.5	16.4	15	2	1	0	270	4.1538	500	74	37	1	17	650					1	0	1	阴	0	0	1	0	0	0	0	1.9	1136	1	0
259763	213	0	郑人维	0	2018-04-28	47.07	3	85	9.8	13.6	16	2	1	0	210	2.1429	720	100	59	4	58	600					1	0	1	阴	0	0	0	0	0	0	0	3.2	1182	1	0
259777	214	0	魏晨阳	0	2018-04-28	7.3	1	67	6.7	14.9	23	2	1	0	200	2.9851	471	125	66	4	42	400					1	0	1	阴	0	0	1	1	0	0	0	3	1073	1	0
259671	215	0	赵文君	1	2018-05-03	4.67	1	64	5.7	13.9	7	2	1	0	150	2.6316	465	108	82	3	29	250					1	0	1	阴	0	0	1	1	0	0	0	3.8	1048	1	0
259815	216	0	付俊杓	0	2018-05-03	8.37	1	68	7	15.1	25	2	1	0	250	3.5714	400	108	56	3	27	850					2	0	1	阴	0	1	1	1	0	0	1	4	1084	1	0
259825	217	0	耿俊熙	0	2018-05-04	9.53	1	63	7.3	18.4	39	3	1	0	260	3.5616	460	62	34	3	37	400					1	0	1	阴	0	0	1	1	0	0	0	4.2	1125	1	0
259598	218	0	李梦琪	1	2018-05-05	6.43	1	64	6.2	15.1	23	2	1	1	350	5.6452	480	489	56	3	17	400					1	0	1	阴	0	0	1	0	1	0	0	1.5	1122	1	0
259676	219	0	宋浩晴	1	2018-05-08	10.4	1	65	7.3	17.3	19	2	1	0	250	3.4247	525	96	61	2	15	300					2	0	1	阴	0	0	1	1	0	0	0	3.7	1126	1	0
259772	220	0	张晨汐	1	2018-05-08	8.43	1	61	5.5	14.8	21	2	1	0	240	4.3636	410	62	42	2	30	210					1	0	1	阴	1	0	1	1	0	0	1	2.2	1094						433.3	404.7	13.9
259646	221	0	周姝辰	1	2018-05-15	6.5	1	63	6.4	16.1	15	2	1	0	220	3.4375	505	87	48	2	16	200					1	0	1	阴	0	0	1	1	0	0	0	3.85	1113	2	1
259790	222	0	李政泓	0	2018-05-15	13.43	1	67.3	7.34	16.2	9	2	1	0	200	2.7248	465	87	48	2	13	200					1	0	1	阴	0	1	1	1	0	1	0	2.6	1034	2	1
259661	223	0	林颖欣	1	2018-05-16	9.5	1	63	8.5	21.4	17	3	1	0	350	4.1176	480	46	31	2	83	500					2	0	1	阴	0	0	1	1	0	0	1	3	1158	1	0
259721	224	0	潘昱维	0	2018-05-17	5.8	1	67.2	7.46	16.5	13	2	1	0	230	3.0831	542	94	60	2	33	400					1	0	1	阴	1	0	1	1	0	0	0	7.1	1000	1	0				352	156	22.5
259708	225	0	麦晴睿	1	2018-05-17	5.33	1	67	6.5	14.5	10	2	1	1	250	3.8462	475	366	54	2	25	300					1	0	1	阴	1	0	0	1	0	0	1	4.2	1170	1	0				206.4	134.8	7.2
259788	226	0	王皓轩	0	2018-05-18	4.83	2	60	6.5	18.1	30	3	1	0	230	3.5385	492	88	65	3	24	300					1	0	1	阴	0	0	0	0	0	0	0	7.9	1125	1	0
259843	227	0	汪文迪	0	2018-05-20	5.47	1	66.4	7.09	16.1	17	2	1	1	160	2.2567	420	445	39	2	18	200					1	1	3	中	0	0	1	0	0	1	0	2.5	1087	1	0
259371	228	0	郭婉欣	1	2018-05-21	23.23	1	83	14	20.3	0	1	0	0	200	1.4286	560	143	60	3	20	600					1	0	1	阴	1	0	0	0	0	0	0	12.6	1151	1	0				120.5	116.8	14.9
259869	229	0	肖子成	0	2018-05-22	17.63	1	75	12	21.3	15	2	1	1	340	2.8333	505	512	41	2	28	300					1	0	1	阴	0	0	0	0	0	0	1	3.5	1137	1	0
259796	230	0	赵心妍	1	2018-05-23	11.43	1	72	9.6	18.5	6	2	1	0	180	1.875	507	88	78	2	22	200					1	0	1	阴	0	0	1	1	0	1	0	1.5	1090	2	1
259791	231	0	谢颖霖	1	2018-05-23	15.23	1	75	8.9	15.8	0	1	0	0	250	2.809	495	118	67	2	17	400					2	0	1	阴	0	1	1	0	0	0	1	1	1146	1	0
259949	232	0	陈梦涵	1	2018-05-25	5.57	1	65	5.74	13.6	46	3	1	0	190	3.3101	588	94	62	3	41	600					1	0	1	阴	0	0	1	1	1	0	1	5.6	511
468412	233	0	苏世骏	0	2018-05-31	6.73	1	64.3	6.5	15.7	22	2	1	0	260	4	440	95	56	2	22	500					1	0	1	阴	0	0	1	0	0	0	0	3.5	1098	2	1
259782	234	0	马云腾	0	2018-05-31	5.67	1	69.8	6.9	14.2	20	3	1	0	290	4.2029	821	90	55	5	48	500					3	1	4	强	0	0	1	1	0	0	0	1.7	1083	2	1
259955	235	0	杜紫妍	1	2018-06-01	6.3	1	69	7.5	15.8	21	3	1	1	140	1.8667	415	390	121	4	15	350					1	1	2	弱	1	0	1	0	0	0	0	3.2	860	3	1				273.7	153.7	20.6
259665	236	0	林雨桐	1	2018-06-05	6.33	1	66	6.9	15.8	11	2	1	1	330	4.7826	420	280	62	3	23	500					1	1	2	弱	1	0	0	1	0	1	1	1.5	1068	2	1
550106	237	0	刘左熙	1	2018-06-08	66.87	1	110	20	16.5	0	1	0	1	410	2.05	500	577	48	2	31	600					1	0	1	阴	1	0	0	1	0	0	1	3.3	1137
259903	238	0	王婉滢	1	2018-06-11	7.3	1	66	6.2	14.2	27	3	1	1	230	3.7097	560	770	49	3	29	600					1	0	1	阴	1	0	0	1	0	1	1	1.8	1046						671.6	983.6	11.13
259857	239	0	刘茉涵	1	2018-06-12	15.1	1	80	10.5	16.4	17	2	1	0	170	1.619	390	97	37	3	27	300					1	1	2	弱	0	0	1	0	0	0	1	2.3	1086	1	0
259976	240	0	张芷瑜	1	2018-06-12	7.77	1	68	6.7	14.5	18	2	1	0	200	2.9851	525	256	78	3	15	800					3	0	1	阴	0	0	1	1	1	0	0	1.4	1135	2	1
259889	241	0	邓媛媛	1	2018-06-13	14.8	1	70	8	16.3	11	3	1	0	280	3.5	570	184	62	3	36	300					1	0	1	阴	1	0	1	1	0	1	0	7.7	1100	1	0				241	176.7	11.1
259789	242	0	周恩同	1	2018-06-13	7.3	1	62.4	6.76	17.4	24	2	1	1	120	1.7751	410	509	62	10	26	400					1	0	1	阴	0	0	0	1	0	1	1	3.4	1094	3	1
550087	243	0	区子滢	1	2018-06-14	6.27	1	63.1	5.5	13.8	19	2	1	1	140	2.5455	470	313	50	3	32	400					1	0	1	阴	0	0	0	1	0	1	1	3.3	1069	1	0
259938	244	0	曹嘉英	0	2018-06-15	12.63	1	68	6.8	14.7	12	2	1	0	190	2.7941	470	76	37	3	28	250					1	1	2	弱	0	0	1	1	0	0	0	2.2	1141	1	0
550144	245	0	周小淞	0	2018-06-17	23.37	1	79	10	16	14	2	1	1	470	4.7	540	590	65	4	17	300					1	1	2	弱	0	0	0	1	0	0	0	8.73	1104
550003	246	0	卢籽霏	1	2018-06-19	6.8	1	70.1	7.5	15.3	18	3	1	0	170	2.2667	570	61	36	3	29	400					1	0	1	阴	0	0	1	1	1	1	1	1.7	1043	1	0
259848	247	0	王一凡	0	2018-06-19	6.47	1	64	8.5	20.8	21	2	1	0	310	3.6471	456	58	34	3.5	32	400					1	0	1	阴	0	0	1	0	0	0	0	3.2	1120	1	0
259913	248	0	韩沐航	0	2018-06-20	18.2	4	75	10	17.8	22	2	1	0	260	2.6	480	79	44	3	17	250					1	0	1	阴	0	0	0	0	0	0	0	4	1052	1	0
259968	249	0	姚沐亦晨	0	2018-06-25	10.2	1	66	7.7	17.7	14	2	1	0	210	2.7273	465	276	44	1.5	27	600					2	0	1	阴	0	0	1	1	0	0	1	2.9	1099	1	0
550176	250	0	陈思颖	1	2018-06-25	7.43	1	61.3	7	18.6	40	3	1	1	320	4.5714	450	604	70	4	15	400					1	0	1	阴	0	0	1	1	0	0	0	3.1	1102	2	1
550050	251	0	陈俊颖	1	2018-06-27	6.9	1	60	5.2	14.4	42	3	1	0	280	5.3846	610	79	51	40	52	800					1	0	1	阴	0	0	0	1	0	1	1	3.5	1111	4	1				56.7	104.4	92.9
550028	252	0	唐晓艾	1	2018-06-28	10.13	1	65.8	7.76	17.9	32	3	1	0	290	3.7371	485	67	36	2	25						3	0	1	阴	0	0	1	1	0	0	0	2	1114	1	0
550083	253	0	陈依雯	1	2018-07-06	7.07	1	61	6.3	16.9	19	2	1	1	180	2.8571	385	356	51	3	19	100					1	0	1	阴	1	0	1	1	0	0	0	4.4	917	1	0				168.6	96.7	6.52
259999	254	0	黄瑞霖	0	2018-07-10	7.8	1	65	6.7	15.9	30	3	1	0	240	3.5821	350	66	38	2	16	300					2	1	3	中	0	0	1	1	0	0	1	4.5	1102	2	1
550064	255	0	彭梓豪	0	2018-07-10	6.57	1	61.8	7.3	19.1	27	3	1	1	320	4.3836	501	632	48	2	17	400					1	0	1	阴	0	0	1	1	0	0	1	5.1	1088	2	1
550199	256	0	陈诗烨	1	2018-07-15	5.77	1	55.5	4.3	14	18	2	1	1	110	2.5581	390	182	39	3	13	100					1	0	1	阴	0	0	0	1	0	0	0	2.6	1063	1	0
259929	257	0	卢渊铭	0	2018-07-17	4.77	1	46	6	28.4	14	2	1	0	150	2.5	490	48	29	2	21	150					1	0	1	阴	0	0	1	1	0	0	0	2.3	1043	3	1
550110	258	0	谢名钶	1	2018-07-27	24.6	5	76	11	19	10	2	1	0	380	3.4545	525	79	40	3	16	300					1	0	1	阴	0	0	1	1	0	0	0	2.4	1050
550024	259	0	李慕一	1	2018-08-01	4.63	1	55.8	6.72	21.6	23	2	1	0	290	4.3155	405	61	37	1	19	400					3	0	1	阴	0	0	1	1	1	0	0	3	1013	1	0
550043	260	0	李昊霖	0	2018-08-03	4	1	69.8	6.98	14.3	4	2	1	1	270	3.8682	330	611	52	2	12	495					3	0	1	阴	0	0	0	0	0	0	0	4.1	1062
550268	261	0	廖千睿	0	2018-08-08	5.5	1	65	6.4	15.1	13	2	1	0	220	3.4375	390	80	40	2	24	300					1	0	1	阴	0	0	0	0	1	0	1	3.1	819
550109	262	0	方鸿霖	0	2018-08-08	14.93	1	73	10	18.8	17	2	1	0	230	2.3	450	134	35	1	18	400					1	0	1	阴	1	0	1	0	0	0	0	4.8	1077
550298	263	0	刘博闻	0	2018-08-09	8.37	1	64	7.8	19	35	3	1	0	180	2.3077	480	78	38	8	73	200					2	0	1	阴	0	0	1	1	1	0	1	3.8	913
550013	264	0	杨雨绅	0	2018-08-14	7.17	1	60	6.7	18.6	18	2	1	0	350	5.2239	375	65	48	2	20	200					1	0	1	阴	0	0	0	0	0	0	0	3.7	1128	1	0
550201	265	0	苏昊南	0	2018-08-14	5.3	1	63	6.7	16.9	21	2	1	0	230	3.4328	450	102	37	1	13	200					1	0	1	阴	0	0	1	1	0	0	0	2.4	1080	1	0
550264	266	0	王嘉乐	0	2018-08-15	30.3	1	84	13	18.4	24	2	1	1	450	3.4615	510	586	56	6	159	600					1	0	1	阴	1	0	0	0	0	0	1	5.2	1029	1	0				105.6	60.7	159.22
550184	267	0	涂安娜	1	2018-08-15	7.17	1	63	7.98	20.1	33	2	1	0	250	3.1328	400	176	69	2	28	350					2	0	1	阴	0	0	1	1	0	1	0	4.8	1024
550334	268	0	齐妙嫙	1	2018-08-16	9.87	1	66	6.8	15.6	14	2	1	0	200	2.9412	380	84	38	2	20	150					1	0	1	阴	0	0	1	1	0	1	0	3	1048	3	1
550207	269	0	徐梓潼	0	2018-08-21	9.2	1	64	5.34	13	29	2	1	0	200	3.7453	340	76	45	8	47	500					3	0	1	阴	0	0	1	0	0	0	0	3.8	1063	2	1
550231	270	0	孙若雪	1	2018-08-22	9.1	1	66.5	8	18.1	14	2	1	0	250	3.125	360	76	40	3	39	200					1	0	1	阴	0	0	1	0	0	0	1	4.5	1034	1	0
550057	271	0	温紫萱	1	2018-08-22	9.03	1	67	5.3	11.8	20	2	1	0	240	4.5283	505	86	40	2	22	400					2	0	1	阴	0	0	1	1	0	0	0	5.5	1077	2	1
550357	272	0	王子轩	0	2018-08-23	7.17	1	67.2	7.64	16.9	26	3	1	0	220	2.8796	396	54	39	4	14	200					1	0	1	阴	0	0	1	0	0	0	0	3.7	768
550320	273	0	肖锦浩	0	2018-08-24	13.6	2	76.2	7.7	13.3	3	1	0	0	250	3.2468	425	106	52	3	54	300					1	0	1	阴	0	1	1	1	0	0	1	2.1	942	1	0
550294	274	0	姜远朵	1	2018-08-27	4.97	3	60	6	16.7	14	2	1	1	260	4.3333	440	87	39	2	29	200					1	0	1	阴	1	0	1	1	0	1	1	3.8	1017	2	1
550437	275	0	陈奕彤	1	2018-08-27	94.9	1	125	25	16	8	2	1	1	710	2.84	570	156	46	1	14	800					1	0	1	阴	0	0	1	1	0	0	0	2.9	1071	1	0
550263	276	0	陈优敉	1	2018-08-28	6.57	1	60.8	6.5	17.6	36	3	1	0	290	4.4615	480	60	28	20	63	200					2	1	4	强	1	0	1	1	0	0	1	6.7	1063	1	0
550215	277	0	黎峻豪	0	2018-08-29	9.83	2	68.8	7.5	15.8	6	2	1	0	180	2.4	520	84	35	3	26	200					1	0	1	阴	0	0	1	1	0	0	0	3.4	1051	2	1
550214	278	0	贾茉涵	1	2018-08-29	8.63	1	64.5	6.46	15.5	22	2	1	0	270	4.1796	585	113	71	2	61	200					1	0	1	阴	1	0	0	1	0	0	0	5.7	915	2	1
550272	279	0	周欣彤	1	2018-08-30	5.37	1	67	6.6	14.7	9	2	1	0	270	4.0909	495	102	41	3	22	200					2	0	1	阴	0	0	1	1	0	0	0	2.3	1013	2	1
550071	280	0	刘珈宁	1	2018-08-30	5.9	1	62.5	6	15.4	22	3	1	0	200	3.3333	570	118	68	3	14	600					3	0	1	阴	0	1	1	1	1	0	0	3.3	1034	1	0
550311	281	0	邝文浩	0	2018-09-04	16.87	1	73.5	9.1	16.8	15	2	1	0	140	1.5385	460	87	39	1	16	150					2	1	3	中	0	0	1	0	1	0	0	5.3	1022	2	1
550243	282	0	李航星	0	2018-09-06	8.9	1	65.3	6.2	14.5	19	2	1	0	290	4.6774	425	72	35	2	22	400					1	0	1	阴	0	1	1	0	1	0	1	2.5	930	1	0
550123	283	0	朱彬涵	1	2018-09-07	12.2	4	66.8	6.5	14.6	16	2	1	0	250	3.8462	435	56	31	3	15	100					1	0	1	阴	0	0	1	1	0	0	0	3.2	999	1	0
550335	284	0	肖颖欣	1	2018-09-07	5.93	1	63	6.25	15.7	40	3	1	0	200	3.2	430	61	51	2	15	300					3	1	4	强	0	0	1	1	0	0	0	2.7	997	2	1
550403	285	0	马紫夏	1	2018-09-11	5.5	1	63	7.1	17.9	14	2	1	0	320	4.507	490	76	37	3	17	300					1	0	1	阴	0	0	1	1	0	0	0	2.2	1031	1	0
550412	286	0	罗义硕	0	2018-09-13	7.6	1	68.3	9	19.3	26	3	1	0	230	2.5556	470	108	41	21	71	400					1	0	1	阴	0	0	1	1	0	0	0	3.7	1008	2	1
550377	287	0	于梦媛	1	2018-09-13	7.77	1	77.5	8.6	14.3	19	3	1	1	250	2.907	315	143	40	4	25	100					1	1	2	弱	0	1	1	0	1	0	1	2	1097	1	0
550289	288	0	刘筱彤	1	2018-09-17	4.87	1	62.5	7	17.9	23	3	1	1	330	4.7143	390	103	43	7	27	300					1	1	3	中	0	0	1	1	1	0	1	3.3	1043
550360	289	0	梁晶晶	1	2018-09-18	5.43	1	58	5.5	16.3	13	2	1	0	170	3.0909	525	64	35	6	80	200					2	0	1	阴	0	0	1	1	0	0	1	3.2	797	1	0
550111	290	0	虞意航	0	2018-09-18	8.2	1	61	6.3	16.9	15	2	1	0	240	3.8095	440	172	44	2	46	600					3	0	1	阴	1	0	1	1	0	0	1	2.3	1036						224.9	220.6	18.87
550146	291	0	周卓妍	1	2018-09-19	11.47	1	66.1	6.9	15.8	14	2	1	0	260	3.7681	465	148	33	1	13	500					1	0	1	阴	0	0	1	1	1	0	0	2.9	732
550463	292	0	王子	0	2018-09-20	12.4	1	73	7.4	13.9	21	2	1	1	260	3.5135	415	192	42	2	26	400					1	0	1	阴	1	0	1	1	0	0	0	2.8	905	2	1				374.1	383.5	24.6
550367	293	0	李妍	1	2018-09-20	5.4	1	64.5	7.7	18.5	10	2	1	0	250	3.2468	480	78	42	3	12	200					3	1	4	强	0	1	1	1	0	0	0	1.1	1082	1	0
550346	294	0	覃裕顺	0	2018-09-25	7.93	1	67.5	7.1	15.6	11	2	1	0	230	3.2394	440	85	40	1	30	200					3	0	1	阴	0	0	1	1	1	0	0	1.9	1028	1	0
259907	295	0	叶宸硕	0	2018-09-27	22.73	1	90	14.5	17.9	0	1	0	0	320	2.2069	510	80	40	3	12	200					1	0	1	阴	0	0	1	0	0	0	0	4.2	1084	1	0
550449	296	0	王睿钦	0	2018-09-27	5.87	1	62	7.5	19.5	29	2	1	0	240	3.2	560	68	53	2	16	600					1	0	1	阴	0	0	1	0	1	0	0	1.3	1021
550426	297	0	王子怡	1	2018-09-28	6.43	1	66.5	7	15.8	19	2	1	0	220	3.1429	390	52	32	3	15	200					1	0	1	阴	0	0	1	1	0	0	0	2.1	1090	1	0
550331	298	0	杨金婷	1	2018-10-09	11.5	1	68	6.9	14.9	6	1	0	1	280	4.058	520	158	40	2	16	200					1	0	1	阴	0	0	1	1	0	0	0	2.8	1079	1	0
479433	299	0	耿涵煦	0	2018-10-09	6.27	1	64	6.5	15.9	36	3	1	0	190	2.9231	545	96	38	4	34	1000					3	0	1	阴	0	0	0	1	0	0	1	1.6	972	2	1
550500	300	0	岳靖涵	1	2018-10-09	5.3	1	65.9	6.28	14.5	20	3	1	1	310	4.9363	480	453	47	2	51	400					1	0	1	阴	0	0	1	0	0	0	0	3.5	1004	2	1
550464	301	0	杨悦琦	1	2018-10-10	6.47	1	61	6.78	18.2	19	2	1	0	270	3.9823	370	76	40	1	17	200					1	0	1	阴	0	0	0	0	0	0	0	2.9	1024
550448	302	0	肖皓帅	0	2018-10-10	7.8	1	64	6.47	15.8	21	2	1	0	230	3.5549	455	82	43	1	16	400					2	0	1	阴	0	0	1	0	0	0	0	6	779	1	0
550529	303	0	刘咏嘉	1	2018-10-11	7.33	1	61	6.88	18.5	28	2	1	0	300	4.3605	450	56	33	2	63	300					2	0	1	阴	1	0	1	1	1	0	1	2.1	1019	1	0				333.2	152	40.84
550474	304	0	刘宇星	0	2018-10-11	6.03	1	66.2	5.6	12.8	13	2	1	0	240	4.2857	345	42	39	1	16	90					1	0	1	阴	0	0	1	1	0	0	0	5	1007	2	1
550526	305	0	谢鸿宇	0	2018-10-16	4.57	1	59.8	5.2	14.5	17	2	1	1	240	4.6154	480	60	39	4	11	200					1	0	1	阴	0	1	1	1	0	0	0	1.2	906	2	1
550593	306	0	向晨睿	0	2018-10-17	6.77	1	65	7.9	18.7	15	3	1	1	170	2.1519	590	670	53	14	40	300	是 化脓性脑膜炎	585			2	0	1	阴	0	0	1	1	0	0	1	7.9	413
550418	307	0	王馨雅	1	2018-10-17	106.9	2	125	22	14.1	13	2	1	1	500	2.2727	470	683	46	2	32	800					1	0	1	阴	0	0	1	0	0	0	0	3.1	973
550532	308	0	赵志铖	0	2018-10-18	5	1	61	6.7	18	33	3	1	0	240	3.5821	472	72	41	3	28	200					1	0	1	阴	0	0	1	1	1	0	0	2.6	942	2	1
550518	309	0	李嘉晟	0	2018-10-18	4.9	1	63	6.35	16	20	2	1	0	220	3.4646	375	71	31	2	19	400					1	0	1	阴	0	0	1	1	0	0	0	3.3	967	1	0
550519	310	0	张伯琛	0	2018-10-19	7.27	2	68	6.8	14.7	27	2	1	0	240	3.5294	435	174	66	2	19	220					1	0	1	阴	0	0	1	1	0	0	0	3.7	1025	1	0
550536	311	0	刘润东	0	2018-10-24	7.97	1	68.1	10.7	23.1	13	2	1	0	390	3.6449	520	107	39	1	22	100					1	0	1	阴	0	0	1	0	0	0	0	3.9	1056	1	0
550654	312	0	黄梓溢	0	2018-10-24	5.73	4	62	7.1	18.5	14	2	1	0	260	3.662	350	102	44	1	15	400					1	0	1	阴	0	0	1	1	0	0	0	2.97	1041
550577	313	0	王浩然	0	2018-10-25	5.3	1	62	6.3	16.4	17	2	1	0	293	4.6508	382	101	38	2	42	350					1	0	1	阴	0	0	0	0	0	0	0	2.5	950	1	0
550641	314	0	熊书瑶	1	2018-10-25	6.23	1	64	5.35	13.1	21	2	1	0	226	4.2243	450	88	48	1	44	300					1	0	1	阴	0	0	1	1	0	0	0	2.3	992	1	0
258748	315	0	朱梓灏	0	2018-10-26	26.5	1	85	12.5	17.3	0	2	1	0	240	1.92	360	146	51	2	19	300					1	0	1	阴	0	0	1	1	0	0	0	3.5	903	1	0
550290	316	0	朱羽霏	1	2018-10-28	6.97	1	65.5	7	16.3	10	2	1	1	370	5.2857	510	521	60	2	24	700					1	1	4	强	0	1	1	1	0	0	0	2.79	798
550524	317	0	栾艾杨	1	2018-10-30	6.47	1	65	6.6	15.6	12	2	1	1	270	4.0909	405	152	56	2	31	200					1	0	1	阴	1	0	1	1	1	0	0	3.14	987	2	1				83.3	104.8	8.06
550651	318	0	黄楚浩	0	2018-10-31	6.2	1	66	7.1	16.3	15	2	1	0	270	3.8028	340	93	33	2	26	300					1	0	1	阴	1	0	1	1	1	0	0	4.9	997
550759	319	0	薛杭	0	2018-10-31	50.77	5	101	17	16.7	0	1	0	1	420	2.4706	640	637	56	1	48	500					1	0	1	阴	1	0	0	1	0	0	1	5.7	988	1	0				414.4	319.1	6.06
550286	320	0	孙钦政	0	2018-11-01	5.63	1	63	7.4	18.6	23	3	1	0	310	4.1892	620	69	51	3	46	500					1	0	1	阴	0	0	1	1	1	0	1	3.5	981	1	0
550589	321	0	王慕雅	1	2018-11-06	5.63	1	60	6	16.7	23	2	1	0	310	5.1667	385	69	36	1	28	500					2	0	1	阴	0	0	1	1	0	0	1	2.3	972	2	1
550733	322	0	景婉宁	1	2018-11-07	6.33	1	62	6.9	18	23	3	1	0	210	3.0435	393	70	40	2	15	150					1	0	1	阴	0	0	0	0	0	0	0	4.8	1043	1	0
550739	323	0	陈梓涛	0	2018-11-08	5.97	1	68	7.5	16.2	13	2	1	0	250	3.3333	370	89	37	2	15	200					2	0	1	阴	0	0	1	1	0	0	0	1.6	981	1	0
550650	324	0	苏馨韵	1	2018-11-13	6.67	1	66	6.4	14.7	8	2	1	0	170	2.6562	390	61	32	2	11	200					1	0	1	阴	1	1	1	0	0	0	0	5.5	988	1	0				117.3	72.1	11.56
550599	325	0	蒋恩媛	1	2018-11-14	5.1	1	57.5	5.5	16.6	11	2	1	0	200	3.6364	480	92	45	2	15	200					1	0	1	阴	0	0	1	1	0	0	0	2	974	1	0
550681	326	0	王宇桐	0	2018-11-14	6.57	1	66.5	7.6	17.2	27	3	1	0	280	3.6842	480	158	44	3	16	800					1	0	1	阴	0	0	1	1	0	0	0	1.23	982	1	0
550604	327	0	李鑫瑶	1	2018-11-15	4.97	1	62	6.5	16.9	19	2	1	0	210	3.2308	450	104	57	3	14	200					1	0	1	阴	0	0	1	1	0	0	0	3.3	1028	1	0
550798	328	0	李恩泽	0	2018-11-16	7.8	1	72	9	17.4	20	3	1	1	310	3.4444	615	577	54	3	38	500					2	0	1	阴	1	0	0	1	1	0	0	1.87	916						206.9	487.2	29.23
550787	329	0	蒙思宇	1	2018-11-16	8.1	1	65	7	16.6	23	3	1	1	180	2.5714	475	581	41	3	33	100					3	0	1	阴	0	0	0	1	0	1	0	6	965
550626	330	0	杨睿华	0	2018-11-18	10.57	1	66	7.5	17.2	15	2	1	1	170	2.2667	310	492	52	3	20	400					1	1	2	弱	0	0	1	0	0	0	0	1.79	795	1	0
550507	331	0	冼家睿	0	2018-11-20	131.07	5	143	36	17.6	0	2	1	0	240	0.6667	700	68	49	3	27	800					1	0	1	阴	0	0	0	1	0	0	1	2.97	944	1	0
550784	332	0	陆泓霖	0	2018-11-20	5.2	1	63	5	12.6	27	3	1	0	230	4.6	430	114	59	2	23	900					3	0	1	阴	0	0	1	1	1	0	1	4.1	967	2	1
550678	333	0	吕北雁	1	2018-11-21	9.9	1	63.8	5.78	14.2	19	2	1	0	230	3.9792	465	192	56	3	33	400					3	0	1	阴	0	0	0	1	0	0	0	4.4	915	2	1
550684	334	0	魏紫忆	1	2018-11-22	8.47	1	64	7	17.1	9	1	0	0	290	4.1429	410	68	34	3	21	300					1	0	1	阴	0	1	1	1	1	0	0	1.8	1020	3	1
550683	335	0	于静雯	1	2018-11-23	7.4	1	72	8.3	16	18	2	1	0	260	3.1325	347	90	45	3	13	100					1	0	1	阴	0	0	1	0	0	0	0	3.4	921	2	1
550535	336	0	朱小左	1	2018-11-23	7.63	1	59	5	14.4	17	2	1	0	220	4.4	555	113	62	3	27	250					1	0	1	阴	0	0	1	0	1	1	0	3.8	914	1	0
550688	337	0	杨舒钰	1	2018-11-25	6.2	1	63	7	17.6	14	2	1	1	150	2.1429	400	522	48	2	64	400					1	0	1	阴	0	0	0	1	0	0	1	5.3	1003	1	0
550763	338	0	谢浵	1	2018-11-27	9.63	1	68	7.1	15.4	10	2	1	0	200	2.8169	425	85	35	1	13	400					1	0	1	阴	0	1	1	1	0	0	0	4.8	913	1	0
550697	339	0	邢子晨	0	2018-11-28	13.63	1	62.8	5.8	14.7	35	3	1	0	220	3.7931	450	61	33	2	25	300					3	0	1	阴	0	0	1	1	0	1	1	5.8	971	2	1
550662	340	0	马艺涵	1	2018-11-29	7.7	1	65	6.15	14.6	8	2	1	0	320	5.2033	440	60	33	2	12	400					1	0	1	阴	1	0	0	0	0	0	0	5.5	880	1	0				462	388.1	7.6
550781	341	0	刘夏	0	2018-11-30	5.4	1	69.5	8.7	18	23	3	1	0	190	2.1839	395	78	42	4	20	200					3	0	1	阴	0	0	1	0	1	0	1	1.9	929	1	0
550732	342	0	李梓欣	1	2018-11-30	8.47	1	60	5.25	14.6	18	2	1	0	150	2.8571	435	87	39	3	84	800					1	0	1	阴	0	0	1	1	0	1	1	3.5	885
550897	343	0	刘可洢	1	2018-12-04	8	1	70	9.5	19.4	21	3	1	0	260	2.7368	405	54	31	2	35	200					3	0	1	阴	0	0	1	0	0	0	0	3.4	965	2	1
550823	344	0	黎柏茵	1	2018-12-04	23.63	1	79	9.4	15.1	10	2	1	0	240	2.5532	455	92	38	2	41	300					1	0	1	阴	1	0	1	1	0	1	0	2.52	902	1	0				193	170	26.2
550522	345	0	温思涵	1	2018-12-04	8.93	1	63	4.7	11.8	21	2	1	1	120	2.5532	351	347	46	2	14	200					1	0	1	阴	0	0	0	0	0	0	0	5.2	914	2	1
550890	346	0	卢欣妍	1	2018-12-05	4.8	1	64.5	6.8	16.3	18	2	1	0	230	3.3824	440	92	48	1	11	200					1	0	1	阴	0	0	1	1	1	0	0	3.9	943	2	1
550788	347	0	张静涵	1	2018-12-06	9.07	1	61.6	5.2	13.7	25	2	1	0	210	4.0385	525	148	51	5	42	500					1	0	1	阴	1	0	0	1	1	0	0	4.2	874						328.1	350.1	16.5
550862	348	0	谢腾锋	0	2018-12-09	4.8	1	62.5	4.8	12.3	20	2	1	1	90	1.875	285	177	47	2	28	350					1	0	1	阴	0	0	1	1	0	0	1	2.6	960	1	0
550822	349	0	岳雨晨	0	2018-12-11	6.2	1	68	6.7	14.5	27	3	1	0	250	3.7313	379	69	32	3	33	100					1	0	1	阴	0	0	0	1	0	0	1	4.7	947	1	0
550690	350	0	徐程楷	0	2018-12-13	27.7	1	79	12	19.2	20	2	1	0	260	2.1667	374	69	42	1	21						1	0	1	阴	0	0	1	0	0	0	1	4.4	575
550300	351	0	李世佑	0	2018-12-15	9.33	1	66.6	7	15.8	21	2	1	1	390	5.5714	405	481	46	7	37	600					1	0	1	阴	0	0	0	0	0	0	1	5	936	1	0
550931	352	0	徐阳平	0	2018-12-19	5.97	1	65.8	7.2	16.6	4	2	1	0	290	4.0278	450	69	49	2	16	400					2	0	1	阴	0	0	1	0	0	0	1	2.9	912	2	1
551048	353	0	胡郎尊	0	2018-12-19	7.37	1	65.5	8	18.6	11	2	1	1	430	5.375	440	148	38	2	27	400					2	0	1	阴	0	0	1	0	1	1	0	5.81	918
551074	354	0	简学正	0	2019-01-01	73.83	4	112	16.8	13.4	21	3	1	1	270	1.6071	500	429	78	2	36	600					2	0	1	阴	0	0	1	0	0	0	0	3.3	882	1	0
551038	355	0	施齐嘉	1	2019-01-02	7.43	1	63	7.2	18.1	22	2	1	0	270	3.75	410	72	33	3	40	400					1	0	1	阴	0	0	0	0	0	1	0	3	922
550080	356	0	李雨桐	1	2019-01-03	12.63	1	72	8	15.4	0	1	0	0	250	3.125	500	104	51	2	51	400					1	0	1	阴	0	0	1	1	0	0	0	4	910	3	1
479071	357	0	赵靖汐	1	2019-01-04	9.17	1	61.2	6	16	51	2	1	0	180	3	470	87	39	2	51	200					1	0	1	阴	0	0	1	1	0	0	1	4.7	915	1	0
550904	358	0	李安泽	0	2019-01-08	5.53	1	67	6.75	15	12	2	1	0	220	3.2593	370	68	30	2	42	600					1	0	1	阴	1	0	1	1	0	0	0	2.8	805	4	1				116.7	102.5	12.72
550867	359	0	韩岳	0	2019-01-09	8.13	1	69	9.2	19.3	6	2	1	0	220	2.3913	800	106	33	2	62	400					1	0	1	阴	0	0	1	1	0	1	1	3.6	723
550916	360	0	胡梓彤	1	2019-01-14	8.53	1	69	7	14.7	10	2	1	0	260	3.7143	465	120	53	2	45	300					1	0	1	阴	1	0	0	1	1	0	1	3.6	904	3	1
551088	361	0	李修蒙	0	2019-01-14	20.13	5	83	12	17.4	11	2	1	0	300	2.5	390	130	57	3	41	600					1	0	1	阴	0	0	1	0	0	0	0	6.35	899	1	0
551021	362	0	郭俐彤	1	2019-01-22	5.57	1	62	6	15.6	32	3	1	0	230	3.8333	440	59	30	2	14	200					1	0	1	阴	0	0	1	1	0	0	0	1.14	916	2	1
551154	363	0	卿旸泽	0	2019-01-22	5.1	1	68	7.1	15.4	20	2	1	1	230	3.2394	400	729	48	2	12	400					1	0	1	阴	0	0	1	0	0	0	1	3.1	812	2	1
551153	364	0	宋嘉祥	0	2019-01-23	69.97	1	120	23.5	16.3	0	2	1	1	270	1.1489	510	778	49	2	34	350					2	0	1	阴	1	0	0	0	0	0	1	4.9	916	2	1
551122	365	0	刘依萱	1	2019-01-24	4.77	1	62	5.65	14.7	27	3	1	0	170	3.0088	360	88	38	2	16	200					1	0	1	阴	0	0	0	1	0	0	1	6	853
550933	366	0	张皓霆	0	2019-01-24	4.37	1	68	9.5	20.5	3	2	1	0	270	2.8421	370	71	33	2	30	300					2	0	1	阴	0	0	1	0	0	0	0	7.1	875	2	1
551151	367	0	李泽锟	0	2019-01-25	8.13	1	65	7.5	17.8	22	2	1	0	190	2.5333	496	84	43	2	20	200					1	0	1	阴	1	0	1	1	0	0	0	2.6	809	3	1				511.4	243.7	92
551226	368	0	李佳润	0	2019-01-29	5.6	1	65	7.2	17	15	2	1	1	310	4.3056	525	171	47	15	33	800					1	1	2	弱	0	0	1	1	1	0	0	1.8	749	1	0
550885	369	0	胡子兮	1	2019-01-29	5.73	1	61	6.2	16.7	0	1	0	0	210	3.3871	365	75	38	2	36	300					1	0	1	阴	0	0	1	1	1	0	0	3.5	911
551029	370	0	邹振宇	0	2019-01-30	6.83	1	69.3	8.3	17.3	22	3	1	0	350	4.2169	492	116	40	3	18	300					1	1	4	强	0	1	1	1	1	0	1	1.3	842	1	0
551172	371	0	梁豪翔	0	2019-01-30	5.7	1	65	7	16.6	10	2	1	0	260	3.7143	360	63	29	1	29	100					3	0	1	阴	0	0	1	1	0	0	0	1.7	839	3	1
551158	372	0	贾云溪	0	2019-01-31	9.03	1	69.7	8.94	18.4	12	2	1	0	240	2.6846	390	174	60	1	16	300					1	0	1	阴	0	0	1	1	0	0	0	4.1	841	2	1
551131	373	0	容子莹	1	2019-02-02	28.9	1	90	12	14.8	0	1	0	0	240	2	480	40	33	2	9	400					1	0	1	阴	0	0	1	0	1	0	0	4.8	830	2	1
551089	374	0	樊君灏	0	2019-02-03	5.53	1	62	6.15	16	17	2	1	1	280	4.5528	350	439	57	2	12	500					1	0	1	阴	0	0	0	1	0	0	0	4.1	838	1	0
550786	375	0	刘子琪	1	2019-02-15	9.23	1	64	7	17.1	25	2	1	0	250	3.5714	450	105	40	3	43	300					1	0	1	阴	0	0	1	0	1	0	0	5.2	852
551210	376	0	胡夏涵	1	2019-02-20	5.67	1	63.7	6.7	16.5	16	2	1	1	160	2.3881	480	522	41	2	15	800					1	0	1	阴	0	0	1	0	1	0	1	5.6	861	2	1
551174	377	0	孔颖雯	1	2019-02-21	5.47	1	58	4.96	14.7	21	2	1	0	240	4.8387	360	75	28	3	57	400					1	0	1	阴	0	0	1	1	1	0	0	2.72	874	1	0
551171	378	0	阎家谊	1	2019-02-22	4.9	1	66	7	16.1	17	2	1	0	270	3.8571	440	73	41	2.5	20	400					3	0	1	阴	0	0	0	0	0	0	0	4.4	847	2	1
551112	379	0	夏鸿霖	0	2019-02-23	6.4	1	65.3	7.6	17.8	33	3	1	0	240	3.1579	300	58	35	7.5	23	400					3	0	1	阴	0	0	1	1	0	0	1	4.6	828	1	0
551136	380	0	冯梓涵	1	2019-02-26	13.87	5	72	9.2	17.7	0	1	0	0	290	3.1522	385	71	33	1.5	10	500					1	0	1	阴	0	0	0	1	0	0	0	4.9	826
551175	381	0	王庭炜	1	2019-02-28	14.9	1	71	9	17.9	13	2	1	0	230	2.5556	545	130	77	1.5	27	600					1	0	1	阴	1	0	1	1	0	0	0	3.01	854	1	0				789.5	635.7	23.5
551282	382	0	刘蓁蓁	0	2019-03-05	14.3	1	71	7	13.9	19	3	1	0	170	2.4286	360	89	32	2.5	21	200					2	0	1	阴	0	0	1	0	0	0	1	2.8	842	1	0
551364	383	0	夏明泽	0	2019-03-12	7.03	1	73	9	16.9	16	2	1	0	290	3.2222	449	66	38	1.5	17	200					1	0	1	阴	0	0	0	1	0	0	0	5.2	855	1	0
551230	384	0	王镁霖	1	2019-03-12	11.33	1	72	7.5	14.5	16	3	1	0	180	2.4	516	135	47	2.5	69	1400					2	1	4	强	0	0	1	1	0	0	0	2.4	853	1	0
551333	385	0	王浩宇	0	2019-03-13	7.27	1	68	8	17.3	29	3	1	0	310	3.875	440	68	38	2.5	19	150					1	0	1	阴	0	0	1	1	1	0	0	4.6	825	1	0
551337	386	0	马瑾彤	1	2019-03-13	5.83	1	65	6	14.2	20	2	1	1	120	2	451	702	36	2	26	150					1	0	1	阴	0	0	1	1	0	0	1	2.1	831
551329	387	0	施依依	1	2019-03-14	5.67	1	59	5.2	14.9	24	2	1	0	260	5	360	48	32	1.5	13	100				0	2	0	1	阴	0	0	1	0	0	0	0	3.9	462
551353	388	0	赵翊含	1	2019-03-15	5.87	1	55	4.6	15.2	24	2	1	0	230	5	390	66	41	9.5	43	300					2	0	1	阴	0	0	0	1	1	1	1	2.2	823
551393	389	0	林歆玥	1	2019-03-16	9.3	1	69.1	8.3	17.4	11	2	1	1	320	3.8554	400	504	52	3	13	300					1	0	1	阴	1	0	0	0	0	0	0	4.2	731						116.3	151.9	6.78
551379	390	0	夏茁航	0	2019-03-18	6.7	5	67	9	20	18	2	1	1	190	2.1111	380	236	27	2.5	15	100					2	0	1	阴	1	0	1	1	0	0	0	3.9	828	2	1
551216	391	0	李子舟	0	2019-03-21	12.27	1	72.5	8.5	16.2	8	2	1	0	270	3.1765	495	50	25	1.5	35	250					3	0	1	阴	0	0	1	0	0	0	1	1.1	846	1	0
551317	392	0	朱泓屹	0	2019-03-22	5.03	1	60	4.9	13.6	22	2	1	0	230	4.6939	400	65	38	3	14	300					3	0	1	阴	0	0	0	1	0	0	0	4.2	822	1	0
551420	393	0	林梓宸	0	2019-03-25	5.63	1	60	7	19.4	28	3	1	0	280	4	395	72	44	3.5	47	300					3	0	1	阴	0	0	1	0	1	0	0	5.9	854	2	1
551361	394	0	赵子睿	0	2019-03-25	7.33	1	60	4.9	13.6	12	2	1	1	160	3.2653	325	160	34	3.5	13	300					1	0	1	阴	0	0	0	0	0	0	0	4.2	840	2	1
551248	395	0	任芃予	1	2019-03-26	5.97	1	58	5.4	16.1	26	2	1	0	200	3.7037	614	64	49	7.5	30	500					1	0	1	阴	0	0	1	1	1	0	1	1.9	780	2	1
551352	396	0	许诺	0	2019-03-26	5.07	1	68.5	8	17	20	3	1	0	220	2.75	465	53	30	2.5	29	300					2	0	1	阴	0	0	1	1	0	0	0	2.8	822	4	1
551073	397	0	付晗钰	1	2019-03-27	4.63	1	64.2	7.6	18.4	35	3	1	0	170	2.2368	391	77	43	2	25	300					1	0	1	阴	1	0	0	1	1	0	0	4.4	853
551344	398	0	邱以恒	0	2019-03-28	10.07	1	66.6	7.5	16.9	19	2	1	0	220	2.9333	400	83	44	3.5	30	200					1	0	1	阴	0	0	1	1	0	0	1	1.7	825	2	1
551407	399	0	张艺贤	1	2019-03-29	14.93	1	76	11	19	9	2	1	0	290	2.6364	450	85	32	2.5	20	200					1	0	1	阴	0	0	0	1	0	0	0	2.6	823	2	1
551559	400	0	廖佳炜	0	2019-04-02	5.9	1	66	6.4	14.7	30	2	1	1	220	3.4375	430	168	32	3.5	28	400					1	1	2	弱	0	0	1	1	1	0	1	4.1	790	1	0
551094	401	0	刘骁	0	2019-04-04	5.1	1	63	6.5	16.4	8	2	1	0	190	2.9231	370	60	36	3	14	200					3	0	1	阴	0	0	0	1	0	0	0	8.8	785	1	0
551460	402	0	廖梓洋	0	2019-04-10	5.97	1	67	7.5	16.7	22	3	1	0	260	3.4667	270	274	32	2.5	17	400					3	0	1	阴	0	0	1	0	0	0	0	3.35	799	1	0
551256	403	0	邱昊阳	0	2019-04-12	6.1	1	65	7	16.6	18	3	1	1	350	5	408	598	45	12	20	400					3	0	1	阴	0	0	1	0	0	1	0	2.1	832	2	1
551526	404	0	邓炳辉	0	2019-04-16	7.33	1	68	7.9	17.1	20	2	1	0	250	3.1646	360	76	40	2.5	22	600					1	0	1	阴	0	0	1	1	0	0	0	3.6	806	2	1
551522	405	0	王诗月	1	2019-04-16	5.37	1	60.4	6.5	17.8	17	2	1	0	270	4.1538	450	90	33	1.5	26	400					3	1	2	弱	0	0	0	0	0	0	1	2.8	821	3	1
551513	406	0	蒋耀萌	1	2019-04-16	6.53	1	68	7.5	16.2	25	3	1	1	280	3.7333	470	338	31	6.5	25	600					1	0	1	阴	0	0	0	0	1	0	0	1.7	815	3	1
551496	407	0	赵紫杉	1	2019-04-17	5.07	1	66	7	16.1	16	2	1	0	260	3.7143	498	84	42	2.5	14	600					1	0	1	阴	0	0	0	0	0	0	0	2.7	750	2	1
551468	408	0	李佳宜	1	2019-04-18	12.73	1	74	8.83	16.1	14	2	1	0	290	3.2843	330	65	35	4	34	200					1	0	1	阴	1	0	1	0	0	0	0	3.6	742	3	1				695.4	285.1	57.72
551555	409	0	刘沛萱	1	2019-04-19	7.5	1	62.2	5.3	13.7	22	3	1	0	200	3.7736	505	82	121	3	17	400					1	0	1	阴	1	0	1	1	0	0	0	2.3	754	2	1				321.1	159.9	51.5
551430	410	0	曾浩轩	0	2019-04-25	12.23	1	73	8.8	16.5	7	2	1	0	280	3.1818	445	81	43	3	21	400	是 burbitt	906			1	1	2	弱	1	1	1	1	0	0	0	1	823	2	1				522.2	434.4	26.37
551567	411	0	梁渊翔	0	2019-04-25	10.2	1	70.6	7.1	14.2	27	3	1	1	400	5.6338	597	335	52	5	50	700					1	0	1	阴	0	0	1	1	0	1	1	2.9	796	3	1
551589	412	0	王子锐	0	2019-04-26	4.03	1	57	4.5	13.9	25	3	1	1	240	5.3333	375	160	36	10	76	200					1	0	1	阴	0	0	1	0	1	0	1	1.7	822	2	1
551664	413	0	王钰林	1	2019-04-28	76.43	1	112	18	14.3	0	1	0	1	310	1.7222	454	414	44	1.5	16	800					2	0	1	阴	0	0	0	1	0	0	1	3.5	739	3	1
520417	414	0	龚亦函	1	2019-04-30	6.3	1	62	5.8	15.1	19	2	1	1	222	3.8276	435	689	44	2	21	500					1	0	1	阴	0	0	0	0	0	0	1	3.6	727
551538	415	0	郭梓汐	1	2019-04-30	7.73	1	62.7	6.6	16.8	30	3	1	0	258	3.9091	465	126	43	3.5	21	1000					1	0	1	阴	0	0	1	0	1	0	0	7.9	755
551612	416	0	韦雨汐	1	2019-05-05	6.9	5	64.3	8	19.3	8	2	1	0	253	3.1625	388	62	26	3.5	23	100					1	0	1	阴	0	0	0	1	0	0	1	2.2	738	2	1
551596	417	0	许曦文	1	2019-05-05	7.13	5	63.3	7.7	19.2	22	3	1	0	271	3.5195	395	152	38	4.5	26	100					1	0	1	阴	0	0	0	0	0	0	0	1.4	750	1	0
259974	418	0	孔垂铭	0	2019-05-07	37.37	1	87	11	14.5	3	1	0	0	280	2.5455	560	133	51	2	22	300					2	0	1	阴	0	1	1	0	0	0	1	3.1	818	1	0
551520	419	0	朱金泽	0	2019-05-07	5.3	1	65	6.5	15.4	16	3	1	0	285	4.3846	620	157	54	4	29	800					3	0	1	阴	1	0	0	0	0	0	1	5.1	743						675.2	422.3	72.83
551579	420	0	雷德媛	1	2019-05-08	6.3	1	65.7	8	18.5	31	3	1	0	303	3.7875	369	113	43	1	17	400					1	0	1	阴	0	0	1	1	0	0	0	2.8	833	1	0
551563	421	0	邓欣彤	1	2019-05-09	6.1	1	65.3	5.7	13.4	13	2	1	0	227	3.9825	315	71	36	2	13	100					2	0	1	阴	0	0	1	1	0	0	0	7	732	1	0
551485	422	0	丁纾幼	1	2019-05-09	6.73	1	61	6.5	17.5	16	2	1	0	180	2.7692	480	140	49	3.5	26	100					1	0	1	阴	0	0	0	0	0	0	1	3.8	732	3	1
551490	423	0	舒诗程	1	2019-05-09	6.03	1	63	7.5	18.9	20	3	1	1	190	2.5333	329	478	41	3.5	36	200					1	0	1	阴	0	0	1	1	1	0	1	4.1	778
522221	424	0	韦昊廷	0	2019-05-09	19.93	1	72	8.5	16.4	0	1	0	1	370	4.3529	600	681	73	2	38	500					1	0	1	阴	0	0	1	1	0	0	1	4	740	2	1
551604	425	0	江奕霏	1	2019-05-10	7.63	1	66	7	16.1	10	2	1	0	270	3.8571	435	102	48	3.5	50	300					2	0	1	阴	1	0	0	0	1	0	1	4.2	798	2	1				1495	1110.6	62.3
551343	426	0	符梓悦	1	2019-05-14	6.73	1	62	5.5	14.3	32	3	1	1	232	4.2182	390	69	41	2.5	28	400					1	0	1	阴	0	0	1	0	1	0	0	4.4	786	2	1
551827	427	0	李菁	1	2019-05-14	159.07	2	161	57	22	21	2	1	1	1020	1.7895	528	455	65	2.5	17	600					2	0	1	阴	0	0	0	0	0	0	1	4	742
551763	428	0	都国瑞	0	2019-05-15	144.4	5	140	32	16.3	0	1	0	1	460	1.4375	330	217	37	1.5	13	400					1	1	3	中	0	0	0	0	0	0	0	3.7	749	1	0
551615	429	0	马思远	1	2019-05-17	8.27	1	71	7.6	15.1	10	2	1	1	168	2.2105	271	98	42	3	52	300					1	0	1	阴	0	0	1	0	0	0	1	4	732	3	1
551645	430	0	廖紫涵	1	2019-05-17	4.53	1	60	7.2	20	20	2	1	1	180	2.5	385	260	33	1.5	11	300					1	0	1	阴	0	0	0	1	0	0	0	4.4	724	3	1
551695	431	0	崔翊轩	0	2019-05-21	17.27	1	75.1	9.3	16.5	22	2	1	0	256	2.7527	450	86	45	1.5	23	400					3	0	1	阴	0	0	1	1	1	0	0	2.2	778	1	0
253542	432	0	陈佳馨	1	2019-05-21	106.1	5	128	30	18.3	24	3	1	0	357	1.19	405	99	63	1	29	400					2	0	1	阴	0	0	0	0	0	0	0	5.1	736	1	0
551545	433	0	黄嘉雯	1	2019-05-22	6.67	1	61.5	6.5	17.2	32	3	1	0	225	3.4615	440	78	40	2	23	400					1	0	1	阴	0	0	1	1	0	0	1	2.7	740	3	1
551524	434	0	黄葭甯	1	2019-05-22	11.77	1	68.5	6.5	13.9	13	2	1	0	235	3.6154	445	86	62	1	48	300					3	0	1	阴	1	0	1	1	0	0	0	2.6	729	1	0				303.6	126.7	19.1
551691	435	0	黄乐言	0	2019-05-23	4.17	1	66.1	6.7	15.3	21	3	1	0	235	3.5075	335	79	42	1.5	31	200					1	0	1	阴	0	0	1	1	0	0	1	3.3	719	3	1
551725	436	0	李佳莹	1	2019-05-24	6.57	1	61.5	6.5	17.2	22	2	1	0	214	3.2923	435	88	50	2	22	100					3	0	1	阴	0	0	1	1	0	0	1	3.2	728
551757	437	0	徐晓诺	1	2019-05-28	5.7	1	63.2	6.3	15.8	26	3	1	0	237	3.7619	443	77	33	2.5	33	400					1	0	1	阴	0	0	1	1	0	1	1	1.2	762
551714	438	0	赖梓阳	0	2019-05-28	18.07	1	69	7.5	15.8	2	1	0	0	260	3.4667	380	202	45	1.5	51	550					1	0	1	阴	0	0	1	0	0	0	1	3.4	455
551507	439	0	黄彦庭	0	2019-05-30	5.1	1	63.2	6.37	15.9	16	3	1	0	197	3.0926	325	68	36	4	18	300					2	0	1	阴	0	0	0	1	0	0	0	3.23	749
551398	440	0	王锦诺	1	2019-05-30	8.03	1	67	7	15.6	32	3	1	1	292	4.1714	390	53	41	2.5	32	250					1	0	1	阴	0	0	1	0	0	0	0	9.9	783	2	1
551786	441	0	李悦豪	0	2019-06-03	6.67	1	62	6.1	15.9	19	2	1	0	183	3	339	138	34	1.5	22	120					1	0	1	阴	1	0	1	1	0	0	0	3.2	688						124.3	152.6	16.2
551692	442	0	杨佳欣	1	2019-06-06	7.07	1	61	5.5	14.8	3	1	0	0	317	5.7636	480	70	37	2.5	85	300					1	0	1	阴	0	0	1	1	1	1	1	5.1	725
551655	443	0	苏志果	0	2019-06-11	23.13	5	83	12	17.4	0	1	0	0	288	2.4	340	79	35	2	22	150					3	0	1	阴	0	0	1	0	0	0	0	8.9	731	1	0
551882	444	0	隋明熹	0	2019-06-13	9.97	1	71	8.7	17.3	15	2	1	0	310	3.5632	400	85	43	1.5	13	200					3	0	1	阴	0	0	1	0	0	0	1	3.1	741	3	1
551605	445	0	耿沐涵	1	2019-06-14	10.1	1	70.5	9	18.1	14	3	1	0	365	4.0556	499	75	38	1.5	23	200					3	0	1	阴	1	0	1	1	0	0	0	5	733	1	0				164.6	112.3	9.81
551949	446	0	邓志超	0	2019-06-21	5.7	1	66	7.6	17.4	26	3	1	0	259	3.4079	465	86	34	3	54	600					3	0	1	阴	0	0	0	1	1	0	1	3.09	808	2	1
551908	447	0	张珂宇	0	2019-06-24	5.87	1	63.1	5.85	14.7	14	2	1	0	293	5.0085	400	69	36	2.5	43	200					1	0	1	阴	0	0	0	0	0	0	1	3.7	732	1	0
551913	448	0	郭沐希	1	2019-06-25	43.83	5	93	13	15	6	2	1	1	378	2.9077	496	114	43	2	38	300					1	0	1	阴	1	0	1	1	0	0	0	7.8	741	1	0				289.2	298.1	13.96
551943	449	0	王艺潼	1	2019-06-28	5.63	1	62	5.9	15.3	29	3	1	0	246	4.1695	340	72	47	3	29	300					2	0	1	阴	1	0	1	0	0	0	0	2.7	731						421.6	184.7	46.7
551220	450	0	任钦禾	0	2019-07-02	16.3	2	74	8.1	14.8	25	2	1	0	270	3.3333	500	70	41	2	25	500					2	0	1	阴	0	0	1	1	0	0	0	7.5	665
551940	451	0	张俊亭之女	1	2019-07-03	5.17	1	52.6	4.7	17	28	3	1	0	267	5.6809	405	72	35	2.5	22	400					1	1	3	中	1	1	1	0	1	0	1	2.3	663						149.1	251.7	15.29
551814	452	0	王梓鑫	1	2019-07-04	8.63	1	67.2	8.63	19.1	25	3	1	0	276	3.1981	395	98	43	2.5	23	300					1	0	1	阴	0	0	0	0	0	0	0	4.8	656	1	0
551889	453	0	孙朗	0	2019-07-10	6.83	1	66.6	8.4	18.9	13	2	1	1	324	3.8571	615	657	55	5	35	600					1	1	3	中	0	1	1	0	0	0	1	2.4	733	3	1
552060	454	0	彭凌锋	0	2019-07-11	6.13	1	66	6.8	15.6	35	3	1	0	199	2.9265	440	88	41	2.5	29	300					1	0	1	阴	0	0	0	1	0	0	0	6.26	655
552135	455	0	李思冉	1	2019-07-14	10.57	2	63	6.16	15.5	46	2	1	0	234	3.7987	420	72	38	5.5	24	400					2	0	1	阴	0	0	1	0	0	0	1	3.4	551	1	0
551950	456	0	张健垚	0	2019-07-16	22.6	1	82	10.51	15.6	0	1	0	0	230	2.1884	450	73	46	2.5	20	150					1	0	1	阴	0	0	1	0	0	0	1	4.9	674	1	0
552020	457	0	樊思睿	0	2019-07-17	9.5	1	70	7	14.3	21	2	1	0	330	4.7143	440	79	47	2	45	400					2	0	1	阴	0	0	1	0	0	0	1	3.4	642	1	0
551986	458	0	吴沛珊	1	2019-07-17	11.4	1	69	7	14.7	5	1	0	1	171	2.4429	444	720	59	1.5	19	400					1	0	1	阴	0	1	1	1	0	0	1	1.6	730	2	1
551937	459	0	刘芷晨	1	2019-07-18	6.13	1	64	6.5	15.9	28	3	1	0	180	2.7692	435	65	38	3	13	400					3	0	1	阴	0	0	1	1	0	0	0	3.1	733	1	0
552070	460	0	张潇跃	0	2019-07-18	6	1	67	7.5	16.7	20	2	1	0	270	3.6	375	150	27	2.5	24	300					2	0	1	阴	0	0	0	1	1	0	0	2.8	641
552057	461	0	王博文	0	2019-07-19	5.97	1	55	4.6	15.2	11	2	1	0	250	5.4348	390	89	36	2	45	150					1	0	1	阴	0	1	1	1	0	1	1	3	724	1	0
552127	462	0	于雨忻	1	2019-07-19	7.53	1	64	7.9	19.3	10	1	0	1	378	4.7848	405	593	55	2.5	10	400					2	0	1	阴	0	0	1	1	0	0	0	3.6	766	3	1
552131	463	0	刘怡凡	0	2019-07-26	5.73	1	64	7.1	17.3	33	3	1	0	201	2.831	330	89	39	4	32	400					1	0	1	阴	0	0	1	1	0	0	0	4.5	685	2	1
552023	464	0	赵焌轩	0	2019-07-31	6.6	1	62	7	18.2	18	2	1	0	246	3.5143	565	96	37	2	20	600					2	0	1	阴	0	0	0	1	0	0	0	2.8	602	1	0
552110	465	0	刘可莹	1	2019-07-31	8.9	1	65	5.9	14	24	2	1	1	240	4.0678	330	505	37	2.5	16	200					2	0	1	阴	1	0	0	1	0	0	0	6.92	728	1	0
552100	466	0	彭乐琪	1	2019-08-06	8.4	1	62	7	18.2	27	3	1	0	215	3.0714	355	67	34	2	33	200					1	0	1	阴	0	0	0	1	0	0	1	4.3	723	1	0
552119	467	0	乔嘉怡	1	2019-08-08	31.83	4	70	9	18.4	15	2	1	0	250	2.7778	450	78	45	3	66	100					1	0	1	阴	0	0	0	1	0	0	1	3.2	732	2	1
552101	468	0	余梓杰	0	2019-08-13	5.83	1	65	6.5	15.4	16	3	1	0	289	4.4462	395	148	35	1.5	24	400					1	0	1	阴	1	0	1	0	0	0	0	1.7	741	4	1				113.9	70.4	7
552144	469	0	宁艺钦	0	2019-08-14	21	1	71	7.3	14.5	15	2	1	0	164	2.2466	425	125	40	1.5	24	400					3	0	1	阴	0	0	1	0	0	0	0	4.1	758	1	0
552194	470	0	蔡明硕	0	2019-08-15	5.47	1	61	5.4	14.5	30	3	1	0	266	4.9259	415	72	36	2	16	300					1	0	1	阴	0	0	1	1	0	0	1	3.7	763	1	0
552193	471	0	刘永德	0	2019-08-15	7.17	1	67	6.73	15	16	2	1	0	264	3.9227	445	216	54	1.5	14	500					1	0	1	阴	0	0	1	1	0	0	0	2.8	761	1	0
552071	472	0	张泛杨	1	2019-08-20	12.23	5	69	8.4	17.6	0	1	0	0	229	2.7262	480	65	32	2	24	150					1	0	1	阴	0	0	1	1	0	0	0	4.1	737	1	0
552067	473	0	叶书瑾	1	2019-08-20	7.2	1	66	6.8	15.6	23	3	1	1	210	3.0882	495	101	37	1.5	19	350					1	0	1	阴	0	0	0	0	0	0	0	4.9	737	2	1
552182	474	0	马俊婷	1	2019-08-21	5.53	1	64	7	17.1	24	3	1	1	274	3.9143	555	658	47	25	49	800					1	0	1	阴	0	0	1	0	1	0	1	3.6	678	2	1
552099	475	0	何昀宸	0	2019-08-22	7.3	5	68	7.3	15.8	20	2	1	0	200	2.7397	425	79	38	2	27	300					1	1	4	强	0	0	0	0	0	0	0	3.1	755	1	0
552173	476	0	李乐芃	0	2019-08-24	25.4	4	77	8.9	15	21	2	1	1	385	4.3258	420	552	36	1.5	16	500					1	0	1	阴	0	0	0	0	0	0	0	4.5	638
552200	477	0	黄子杰	0	2019-08-27	7.27	1	64	6.7	16.4	18	2	1	0	220	3.2836	480	70	41	1.5	34	400					1	0	1	阴	0	0	1	1	1	0	0	5.3	727	3	1
552145	478	0	冯思妍	1	2019-08-28	6.13	1	63	5.8	14.6	29	3	1	0	230	3.9655	553	71	39	1.5	28	400					2	0	1	阴	0	0	0	0	0	0	1	4.9	702	2	1
600192	479	0	邓雅柔	1	2019-08-29	6.37	1	65	7.9	18.7	20	3	1	0	280	3.5443	390	62	36	2.5	29	300					3	0	1	阴	0	0	0	1	0	1	1	5.1	705	1	0
600322	480	0	雷怡然	1	2019-08-30	7.4	1	63	7	17.6	41	3	1	1	360	5.1429	540	596	51	2	40	800					3	0	1	阴	0	0	1	0	0	0	0	6.9	748	4	1
552201	481	0	禤嘉淇	1	2019-09-10	19.6	1	75	10	17.8	0	1	0	0	270	2.7	400	75	44	2	20	250					1	0	1	阴	0	0	1	0	0	0	1	2.81	641	1	0
552122	482	0	孙思潼	1	2019-09-11	5.43	1	65	6.8	16.1	15	2	1	0	145	2.1324	540	110	67	2	30	350					1	1	3	中	0	0	1	1	0	0	1	2.4	744	1	0
552129	483	0	肖朗	0	2019-09-11	7.33	1	68	7.1	15.4	16	2	1	1	180	2.5352	425	568	46	1	15	500					1	0	1	阴	1	0	1	0	0	0	1	2.4	638						456.2	564.7	22.7
600339	484	0	牟宸苇	0	2019-09-17	8.67	1	64	6.6	16.1	15	2	1	1	240	3.6364	420	328	42	2.5	29	300					1	0	1	阴	1	0	0	0	0	0	0	5	657						1160.5	1174.4	22.85
602224	485	0	陈相霖	0	2019-09-21	8.13	1	66	7.1	16.3	29	2	1	1	170	2.3944	620	589	54	29.5	45	500					1	0	1	阴	1	0	0	1	1	0	1	3.16	639	1	0				754	1423.6	184.92
551780	486	0	王若溪	1	2019-09-24	15.67	1	74	11	20.1	0	1	0	0	200	1.8182	595	80	39	2.5	28	300					1	0	1	阴	0	0	1	1	0	1	0	2.5	575
601452	487	0	洪润勋	0	2019-09-25	14.9	1	69	7	14.7	10	2	1	0	250	3.5714	531	134	57	2	27	600					1	1	4	强	0	0	1	1	0	0	0	2.1	631	1	0
601427	488	0	贾子萱	1	2019-09-26	6.3	1	65	6.7	15.9	20	3	1	0	260	3.8806	480	86	41	3	21	250					1	0	1	阴	0	0	0	0	0	0	1	3.2	729	1	0
601671	489	0	刘一晨	0	2019-09-26	29.77	3	81	13.6	20.7	22	2	1	0	230	1.6912	490	94	45	1.5	49	100					1	0	1	阴	0	0	0	0	0	1	1	4.9	599
600165	490	0	郭丁菀	1	2019-09-26	10.3	1	68	9	19.5	32	3	1	1	420	4.6667	500	557	53	2	38	150					2	0	1	阴	0	0	1	1	0	0	1	1.8	585	2	1
602860	491	0	彭熠	0	2019-09-27	5.77	1	66	6.7	15.4	24	3	1	0	230	3.4328	430	93	43	3	20	600					2	0	1	阴	0	0	1	1	0	0	0	2.5	640	2	1
552178	492	0	张雅馨	1	2019-09-27	37.1	1	84	12	17	13	2	1	0	270	2.25	535	119	52	1	24	200					2	0	1	阴	1	0	1	1	0	0	0	3.3	717						171.1	160.9	47.25
602934	493	0	奚诗涵	1	2019-09-29	8.6	5	68	7.8	16.9	11	2	1	0	196	2.5128	580	93	43	2.5	21	400					1	0	1	阴	0	0	1	1	0	0	0	3.9	702	1	0
604005	494	0	刘艺博	0	2019-10-06	5.5	1	59	6.8	19.5	42	3	1	1	280	4.1176	540	164	49	18.5	49	600					2	1	3	中	0	0	0	0	1	1	0	3.1	628	1	0
600099	495	0	王喆	0	2019-10-08	9.9	1	63	6.7	16.9	16	2	1	0	260	3.8806	555	84	54	2	36	150					3	0	1	阴	0	0	1	1	0	0	0	3.8	589	1	0
602285	496	0	黄文浩	0	2019-10-10	40.17	1	81	10	15.2	2	2	1	0	220	2.2	400	95	41	1.5	14	300					1	0	1	阴	0	0	1	1	0	0	0	3.32	618
603219	497	0	丁成宇	0	2019-10-14	8.1	2	70	9.1	18.6	18	2	1	1	150	1.6484	362	152	47	3	94	150					1	0	1	阴	0	0	0	1	0	0	1	3.2	634	1	0
550795	498	0	赵依昊	0	2019-10-15	85.07	1	109	19.5	16.4	1	1	0	0	210	1.0769	550	96	70	4	18	350					1	0	1	阴	0	0	0	0	0	0	0	5.4	639
603600	499	0	吴兴煜	0	2019-10-16	6.67	1	65	6.8	16.1	14	B	1	1	280	4.1176	455	204	93	2	34	500	是 肾功能衰竭	408			1	0	1	阴	0	0	1	1	0	1	1	7.4	408
552058	500	0	梁静萱	1	2019-10-18	10.43	1	69	6.9	14.5	6	2	1	0	190	2.7536	510	98	55	3	24	200					2	1	4	强	0	0	1	1	0	0	0	5	634	1	0
602468	501	0	凌雅童	1	2019-10-22	7.3	1	61	5.73	15.4	24	3	1	0	200	3.4904	415	75	40	3	26	550					1	0	1	阴	0	0	1	1	0	0	0	2.3	463	2	1
604096	502	0	张艺萌	1	2019-10-23	8.2	1	63	5.4	13.6	20	2	1	0	230	4.2593	415	92	39	2.5	28	150					1	0	1	阴	1	0	1	1	0	0	1	3.4	621						358.4	224.3	21.2
550871	503	0	尹为晨	0	2019-10-24	14.9	1	73	9.5	17.8	0	1	0	0	220	2.3158	355	67	41	2	22	200					2	0	1	阴	0	0	1	1	0	0	0	2.7	461	1	0
604498	504	0	伊彦旭	0	2019-10-29	7.8	1	71	8	15.9	24	3	1	0	240	3	564	77	40	5	23	600					2	0	1	阴	0	0	0	1	0	0	0	2.2	590
606280	505	0	王云泽	0	2019-10-29	6.93	2	62	7.9	20.6	44	3	1	1	300	3.7975	408	116	49	3	35	200					2	0	1	阴	0	0	1	1	0	0	1	5.5	547
604385	506	0	廖雨婷	1	2019-10-30	8	1	65	7.1	16.8	15	3	1	0	230	3.2394	540	74	42	1	22	400					3	0	1	阴	0	0	1	1	0	0	1	4.2	556
602268	507	0	王译旋	1	2019-11-02	12.27	1	79	9.4	15.1	7	2	1	1	330	3.5106	340	444	57	2	27	950					1	0	1	阴	1	0	1	0	0	0	0	4.5	576						611.1	442	7.19
603621	508	0	王崇旭	0	2019-11-03	8.9	1	71	8.3	16.5	0	1	0	1	350	4.2169	500	317	48	3	17	1000					1	0	1	阴	0	0	1	1	0	0	1	4.1	542
607646	509	0	邓祝恺	0	2019-11-04	7.3	1	65	6.9	16.3	29	3	1	1	250	3.6232	720	242	51	20	65	1100					1	0	1	阴	0	0	1	1	1	1	1	1.1	568
606891	510	0	曾羽馨	1	2019-11-06	7.57	5	66	6.4	14.7	38	3	1	1	284	4.4375	410	84	40	12.5	43	900					2	0	1	阴	0	0	1	0	0	0	1	3.4	552
604132	511	0	曾圣宜	1	2019-11-07	47.23	2	96	13	14.1	3	2	1	0	248	1.9077	300	123	37	2.5	35	450					1	0	1	阴	0	0	1	0	0	0	0	5.7	428
600412	512	0	李海铭	0	2019-11-11	8.97	1	70	7.6	15.5	25	2	1	1	197	2.5921	505	420	48	4.5	39	1600					1	0	1	阴	0	0	1	1	0	0	0	4.7	550
552198	513	0	罗先芷	1	2019-11-12	9.97	1	66	7.2	16.5	5	2	1	0	260	3.6111	730	166	72	2.5	38	600					2	0	1	阴	0	0	1	0	1	0	0	4.49	545
604427	514	0	龚浩铭	0	2019-11-13	21.33	1	79	9.2	14.7	20	3	1	0	232	2.5217	444	134	56	2	55	800					1	0	1	阴	1	0	1	1	0	0	1	5.1	555	2	1				235.2	278.6	17.9
607763	515	0	潘泽雨	0	2019-11-15	4.57	1	61	5	13.4	20	2	1	1	191	3.82	290	155	58	2	25	400					1	0	1	阴	0	0	1	1	0	0	0	8.6	542
607162	516	0	王天晴	1	2019-11-15	114.5	1	119	22.5	15.9	1	1	0	1	641	2.8489	390	214	41	1	22	200					1	0	1	阴	1	0	0	0	0	0	1	6.3	594						245.8	138	18.11
607710	517	0	龚雨萌	1	2019-11-16	31.43	1	85	12	16.6	2	2	1	1	300	2.5	535	165	40	1.5	40	280					1	0	1	阴	0	0	1	0	0	0	0	4	661
603080	518	0	文皓宸	0	2019-11-17	10.1	1	67	7.5	16.7	7	2	1	1	265	3.5333	390	188	38	4.5	26	200					3	1	4	强	0	0	1	0	0	1	0	3.9	543
603843	519	0	刘羽菲	1	2019-11-19	21.8	1	83	11.5	16.7	5	2	1	0	170	1.4783	545	69	50	2	18	300					1	1	3	中	0	0	0	0	0	0	0	4.1	463
606528	520	0	黎钟慧	1	2019-11-20	18.2	1	72	10	19.3	0	1	0	0	204	2.04	495	61	32	1.5	32	400					1	0	1	阴	0	0	1	1	0	1	0	4.7	548
605843	521	0	范玥锴	0	2019-11-21	8.63	1	60	4.5	12.5	14	2	1	0	206	4.5778	450	57	35	3	14	300					2	0	1	阴	0	0	1	1	1	0	0	4.9	547
605313	522	0	陆雨萱	1	2019-11-22	8.07	1	66	7.4	17	2	1	0	0	278	3.7568	555	64	32	2.5	68	300					1	0	1	阴	1	0	1	1	1	0	1	4.1	553
605634	523	0	冷晨冉	1	2019-11-26	7.33	1	68	8	17.3	8	2	1	1	400	5	335	625	45	1.5	35	600					1	0	1	阴	0	0	0	0	1	0	1	5.7	554
605306	524	0	吕廷灏	0	2019-11-27	5.47	1	63	6.4	16.1	23	3	1	0	240	3.75	425	87	35	4.5	22	500					2	0	1	阴	0	0	0	0	0	1	1	4.8	636
604008	525	0	董毅恒	0	2019-11-27	5.97	1	66	7.1	16.3	9	2	1	0	150	2.1127	420	68	37	2	15	200					1	0	1	阴	0	0	1	0	0	0	0	2.7	559
607224	526	0	陈冰彤	1	2019-12-02	5.57	1	61	5.4	14.5	24	2	1	1	304	5.6296	480	330	57	4	41	600					1	0	1	阴	1	0	1	1	0	0	1	4.7	547						521.6	412.4	96.7
609515	527	0	陈奕彤	1	2019-12-03	6.93	1	62	6.7	17.4	18	2	1	1	288	4.2985	420	271	48	22	45	200					1	0	1	阴	0	0	1	1	1	1	1	3.1	572
609509	528	0	江可萌	1	2019-12-10	6.8	1	63	7	17.6	27	3	1	0	256	3.6571	428	75	50	2.5	23	350					1	0	1	阴	0	0	0	1	1	0	1	3.7	548
608877	529	0	蔡子涵	1	2019-12-11	7.6	1	65	6	14.2	26	3	1	0	156	2.6	565	125	79	2	32	600					1	0	1	阴	0	0	1	0	0	0	0	2.2	552
608702	530	0	刘欣雨	1	2019-12-12	7.73	1	64	5.4	13.2	14	2	1	0	266	4.9259	500	74	38	3	16	200					1	0	1	阴	0	0	1	1	0	0	0	3.5	638
604664	531	0	邓婉湘	1	2019-12-17	7.1	1	66	7	16.1	18	2	1	0	254	3.6286	401	65	39	2	18	300					1	0	1	阴	1	0	1	1	0	0	1	2	567						235.9	201	41
607411	532	0	金哲彦	0	2019-12-24	6.53	1	66	8	18.4	23	3	1	0	256	3.2	448	127	43	2	39	800					2	0	1	阴	0	0	1	0	1	0	1	2.1	612
600187	533	0	常方杰	0	2019-12-25	35.83	1	90	14	17.3	0	2	1	1	274	1.9571	360	154	41	1.5	27	400					2	0	1	阴	0	0	1	1	0	1	1	3.2	565
609419	534	0	悦承允	0	2019-12-26	5.73	1	63	7.28	18.3	16	2	1	0	242	3.3242	434	72	46	2	19	150					1	0	1	阴	1	1	1	0	1	0	0	2.6	552
550558	535	0	周依诺	1	2019-12-27	19.83	1	80	11	17.2	3	2	1	0	282	2.5636	590	105	75	3	46	300					1	0	1	阴	0	0	1	1	0	0	1	3.68	490
552169	536	0	杨依阁	1	2019-12-31	9.97	1	62	6.3	16.4	17	3	1	0	320	5.0794	470	95	38	1.5	43	500					1	0	1	阴	0	0	1	1	0	0	0	3.8	462
256401	537	1	李雄峰	0	2016-02-01	8.17	1	70	8	16.3	18	3	1	1	120	1.5	510	525	75	4	22	200				1	1	1	2	弱	0	0	0	1	0	0	0	2.27	1716				3.7	0.5 q12h	17.1	23.1	14.29
256577	538	1	韦棋元	0	2016-02-03	8.93	2	63	6.2	15.6	16	2	1	0	210	3.3871	405	79	45	3	75	200				1	1	0	1	阴	0	0	1	1	0	0	0	1.8	1990				3.2	0.75 q12h	14.3	19.2	15.99
256551	539	1	张扬扬	1	2016-02-19	38.07	1	97	14	14.9	0	1	0	1	580	4.1429	560	568	59	2	25	400			是 LAR	0	2	1	3	中	0	0	0	0	0	0	0	1.7	1208
256569	540	1	孙欣雨	1	2016-02-25	7.9	1	64	8	19.5	20	2	1	0	200	2.5	680	59	36	4	55	400				1	2	1	2	弱	0	0	1	1	0	0	0	3.3	1603
256812	541	1	江谷莹	1	2016-05-05	7.97	1	64	7	17.1	20	3	1	1	160	2.2857	445	565	55	4	124	350				1	1	0	1	阴	1	0	1	1	1	1	0	4.6	552
256942	542	1	何佳欣	1	2016-05-10	8.23	1	67	7	15.6	25	3	1	0	220	3.1429	525	91	55	2	104	400				1	2	0	1	阴	0	0	1	1	0	0	1	1	1170	1	0
257001	543	1	张嘉志	0	2016-06-01	16.23	1	79	10.6	17	13	2	1	0	240	2.2642	505	79	50	3	141	400			是 LAR	0	1	1	4	强	0	0	1	0	0	0	0	1.1	1843	4	1
256990	544	1	张紫萱	1	2016-06-08	12.27	1	68	8	17.3	12	2	1	0	210	2.625	505	97	30	2	35	400				1	1	0	1	阴	0	0	1	1	0	0	0	1.4	1133	1	0
256915	545	1	许夏彬	0	2016-06-13	10.97	1	64	6.4	15.6	22	2	1	1	120	1.875	495	383	48	3	135	400				1	1	0	1	阴	0	0	0	0	0	0	0	2.3	1096
257216	546	1	陆睿智	0	2016-07-12	6.87	1	65	6.6	15.6	29	3	1	0	240	3.6364	615	146	59	10	71	500			是 LAR	0	1	0	1	阴	0	0	0	1	1	1	0	2.3	1088	3	1
257204	547	1	胡瑾童	1	2016-07-14	8	1	60	5.8	16.1	25	3	1	0	260	4.4828	490	89	64	3.5	62	200			是 LAR	0	2	0	1	阴	1	0	1	1	0	1	0	2.59	1085						201.5	115.3	13.33
257315	548	1	范芊芊	1	2016-08-03	6.73	1	60	7.5	20.8	22	2	1	1	150	2	410	610	65	4	44	250			是 LAR	0	1	0	1	阴	1	0	1	1	0	1	0	3.1	1045						173.9	75.1	16.57
256859	549	1	刘旃彤	1	2016-08-21	12.83	1	71	9	17.9	13	2	1	1	250	2.7778	450	712	48	3	19	250				1	1	0	1	阴	1	0	1	0	0	0	0	5.3	701
257430	550	1	陈博睿	0	2016-09-06	8.43	1	60	6.3	17.5	23	2	1	0	250	3.9683	610	64	50	4	53	400			是 LAR	0	1	1	2	弱	0	0	1	0	0	0	0	1.2	1078	2	1
257513	551	1	薛雨铮	1	2016-10-25	8.63	1	63	5.8	14.6	29	3	1	0	200	3.4483	465	160	73	3	119	500				1	3	1	4	强	0	0	0	0	1	0	1	3.5	959
257658	552	1	何家欢	1	2016-11-10	52.43	1	94	14.2	16.1	25	3	1	1	450	3.169	480	600	55	3	27	200			是 LAR	0	3	0	1	阴	1	0	1	0	0	0	0	1.5	705	2	1
257455	553	1	孙蕊	1	2016-12-22	10.77	1	66	7	16.1	32	3	1	0	200	2.8571	545	106	77	4	30	300			是 LAR	0	2	1	2	弱	1	0	1	0	0	1	1	4.5	1043						486.3	437.4	16.44
257623	554	1	赵梓涵	1	2017-02-28	11.87	1	70	8.3	16.9	0	1	0	0	260	3.1325	525	117	56	4	21	300				1	2	0	1	阴	0	1	1	1	0	0	0	1.8	744
258159	555	1	郭林果	1	2017-03-23	5.93	1	60	6.1	16.9	23	2	1	1	140	2.2951	538	736	59	4	57	300				1	1	1	2	弱	1	0	0	0	1	1	0	4	1588
258001	556	1	叶镒锐	0	2017-03-23	9.4	1	72	7.6	14.7	23	2	1	1	360	4.7368	400	643	48	3	27	260			是 LAR	0	1	0	1	阴	1	0	0	0	0	0	1	3.1	799	3	1
258138	557	1	娄安琪	1	2017-03-28	6.53	1	63	6.4	16.1	30	3	1	0	170	2.6562	600	180	75	2	54	200				1	2	0	1	阴	0	0	1	1	0	0	0	2.9	491
258251	558	1	周安祺	0	2017-03-30	124.07	5	133	29	16.4	0	1	0	1	420	1.4483	495	705	87	2	20	400				1	2	1	2	弱	0	0	0	0	0	0	0	5.3	432	1	0
258100	559	1	苏安筠	1	2017-04-14	9.97	1	68	7.8	16.9	27	3	1	1	330	4.2308	575	592	66	3	34	600				1	2	0	1	阴	1	0	1	0	1	0	0	5.1	833						452.6	367.3	21.67
258345	560	1	林栎涵	1	2017-04-23	7.83	1	63	6	15.1	25	2	1	1	260	4.3333	530	161	58	3	23	300			是 LAR	0	1	0	1	阴	0	1	1	1	0	0	0	1.3	845
258084	561	1	许霖宣	1	2017-05-11	23.47	5	107	20	17.5	0	1	0	0	210	1.05	457	76	33	4	57	400			是 LAR	0	1	0	1	阴	0	0	1	0	0	0	0	4.3	791
258280	562	1	李梓婧	1	2017-06-14	148.43	1	155	43.3	18	21	2	1	1	530	1.224	600	768	39	4	31	1000				1	1	0	1	阴	1	0	0	0	0	0	1	4.3	652
258415	563	1	谢梓萌	1	2017-06-14	14.27	1	73	8	15	0	1	0	1	430	5.375	470	648	56	2	19	100				1	1	0	1	阴	0	0	0	1	0	0	0	3.6	473	3	1
258406	564	1	周碧玉	1	2017-06-20	8.6	1	62	6	15.6	16	2	1	0	245	4.0833	420	85	50	3	16	500			是 LAR	0	3	0	1	阴	0	0	1	0	0	0	0	3.2	689
258596	565	1	徐子寒	0	2017-07-24	6.63	1	64	8	19.5	8	1	0	1	280	3.5	385	217	44	2	22	400			是 LAR	0	1	1	3	中	0	0	1	1	0	0	1	1.7	758
258550	566	1	王雨露	1	2017-07-27	98.53	1	116	20	14.9	10	2	1	1	450	2.25	330	752	45	2	20	200				1	1	0	1	阴	0	0	0	0	0	0	0	7.6	476
258499	567	1	何家乐	0	2017-08-18	8.43	1	56	5.5	17.5	7	2	1	1	110	2	465	307	52	3	117	200				1	1	1	3	中	1	0	0	1	0	1	1	3.6	676
258684	568	1	童安年	0	2017-09-05	5.2	1	61	5.5	14.8	7	2	1	0	226	4.1091	530	92	56	3	28	400				1	1	0	1	阴	0	1	1	0	0	1	1	1.6	1002
258435	569	1	焦子航	1	2017-09-20	16.63	1	75	10	17.8	9	2	1	1	386	3.86	505	551	54	3	16	300			是 LAR	0	1	0	1	阴	0	0	0	1	0	0	0	2.5	729
258817	570	1	柳思羽	1	2017-09-29	6.3	1	62	7.5	19.5	22	2	1	0	260	3.4667	508	85	60	3	54	200				1	2	0	1	阴	0	0	1	0	0	0	0	1.1	1445
258994	571	1	柯洛诩	0	2017-09-30	7.5	1	63.6	6.1	15.1	12	2	1	1	290	4.7541	345	635	55	3	30	200				1	1	1	2	弱	1	0	1	1	1	0	0	3	671
258873	572	1	杨梓桐	1	2017-10-10	7	1	65	7	16.6	36	3	1	0	210	3	405	121	34	3	24	200			是 LAR	0	1	1	2	弱	0	0	1	1	0	0	0	4.9	366
258677	573	1	李安安	0	2017-10-11	14.37	4	70	6.9	14.1	18	2	1	0	234	3.3913	481	76	42	3	18	200				1	1	0	1	阴	0	0	1	1	0	0	0	3.9	728
258814	574	1	李佳凝	1	2017-10-17	10.67	1	78	10	16.4	23	3	1	0	188	1.88	350	76	49	2	30	200				1	1	1	4	强	0	0	1	0	0	0	1	3.2	862
255919	575	1	郭佳酿	0	2017-10-19	46.87	1	100	16	16	0	1	0	1	556	3.475	420	872	62	2	19	300				1	1	0	1	阴	0	0	0	1	0	0	0	2.6	1392	1	0
258929	576	1	江婉宁	1	2017-10-19	6.47	1	60	6.5	18.1	22	3	1	0	210	3.2308	420	92	44	2	28	300				1	2	0	1	阴	0	0	1	1	1	0	0	3.3	1390
453983	577	1	杨纯熙	1	2017-10-31	7.3	1	68	6.6	14.3	24	3	1	0	226	3.4242	470	68	42	3	34	300			是 LAR	0	1	0	1	阴	0	1	1	1	1	0	1	0.2	442	1	0
258984	578	1	向瑾妍	1	2017-10-31	8.23	1	66	8.2	18.8	18	2	1	0	391	4.7683	335	69	40	3	53	250			是 LAR	0	1	0	1	阴	0	0	1	1	0	0	1	1.92	722
258927	579	1	邓敬霖	0	2017-11-02	10.27	1	70	6.7	13.7	7	2	1	0	215	3.209	420	266	33	2	21	200			是 LAR	0	1	1	3	阳	0	0	1	1	1	0	0	4.41	476
258745	580	1	谢沐纯	1	2017-11-06	8.23	1	70	7	14.3	15	3	1	1	122	1.7429	425	545	47	3	19	300				1	3	1	4	强	0	0	1	0	0	0	0	3.5	512
258622	581	1	黄宥烨	0	2017-11-09	25.6	1	86	12.5	16.9	4	2	1	0	214	1.712	485	94	41	2	35	400				1	1	0	1	阴	1	0	1	1	0	0	1	3.92	1237						227.2	411.3	15.1
259230	582	1	李秉宸	0	2017-12-09	9.43	1	76	6.9	11.9	24	2	1	1	560	8.1159	500	654	79	4	25	300				1	2	0	1	阴	1	0	1	0	0	0	1	5	1215						619.7	847.6	16.68
259128	583	1	林飞霏	1	2017-12-21	6.97	1	60	5.6	15.6	30	3	1	0	184	3.2857	410	74	44	2	37	300				1	1	0	1	阴	0	0	1	0	1	0	0	2.5	535
258855	584	1	梁梓馨	1	2017-12-25	8.3	1	65	6.4	15.1	18	2	1	1	467	7.2969	380	556	59	2	34	200			是 LAR	0	1	0	1	阴	0	0	1	1	1	0	0	3.4	730
259356	585	1	马睿	0	2018-02-02	60.03	1	108	19	16.3	0	1	0	1	326	1.7158	375	253	52	2	30	300				1	1	1	4	强	0	0	0	0	0	0	1	2.1	1083
259476	586	1	崔邢硕	0	2018-02-08	5.1	1	60	6	16.7	24	2	1	0	258	4.3	680	108	51	2.5	17	300			是 LAR	0	3	0	1	阴	0	0	1	1	0	0	0	3.8	824	1	0
259419	587	1	骆程灏	0	2018-02-08	5.2	1	58.5	4.68	13.7	14	2	1	0	189	4.0385	360	152	61	4	20	400			是 LAR	0	1	0	1	阴	0	0	1	1	0	1	1	1.97	831	2	1
259469	588	1	何雨桐	1	2018-02-18	8	1	63.5	6	14.9	26	3	1	1	200	3.3333	480	507	52	6	19	300			是 LAR	0	1	1	2	弱	0	0	0	1	1	0	1	4	862	1	0
259579	589	1	刘涵颖	1	2018-02-27	22.9	1	83	9.1	13.2	0	1	0	1	557	6.1209	560	516	79	5	23	400				1	1	0	1	阴	0	0	1	0	0	0	0	6.8	911	3	1
259493	590	1	侬欣可	1	2018-03-10	7.4	1	58	6.5	19.3	13	3	1	1	180	2.7692	395	502	55	2	14	400				1	1	0	1	阴	0	0	0	1	0	0	0	4.9	1060
259576	591	1	张梓濛	1	2018-03-18	8.9	1	64.2	6.17	15	8	2	1	0	206	3.3387	415	72	47	3	34	70				1	2	1	2	弱	1	0	1	1	1	1	1	6.07	1008	2	1
259628	592	1	张晓语	1	2018-03-28	5.33	1	63.7	6.2	15.3	8	2	1	0	163	2.629	465	89	63	2	20	200			是 LAR	0	1	1	2	弱	0	0	1	1	0	1	0	1.88	854	1	0
259662	593	1	韩柠谨	1	2018-04-05	17.37	1	78	10.2	16.8	0	1	0	1	330	3.2353	450	657	47	3	12	300				1	1	0	1	阴	1	0	1	0	0	0	1	4.1	1202	2	1
259705	594	1	尹伊伊	1	2018-04-18	4.9	1	60	7.15	19.9	16	2	1	0	210	2.9371	500	91	54	3	17	300				1	1	1	3	阳	0	0	1	0	0	0	0	4.7	738
258771	595	1	余淼	1	2018-04-24	18.7	1	79	11.3	18.1	0	1	0	0	340	3.0088	470	79	156	2	20	500			是 LAR	0	1	0	1	阴	0	0	1	1	0	0	0	5.1	784	1	0
258789	596	1	陈家姚	1	2018-04-30	77.4	1	112	19.5	15.5	0	1	0	1	310	1.5897	555	611	42	2	32	800				1	1	1	2	弱	1	0	1	1	0	0	1	3.76	823
259767	597	1	陈勇贤	0	2018-05-08	13.93	1	60	5.4	15	20	2	1	1	230	4.2593	600	638	53	2	23	200				1	3	0	1	阴	0	0	0	0	0	0	1	2.2	897
259757	598	1	张岚娇	1	2018-05-10	4.83	1	60.3	6.5	17.9	12	2	1	0	220	3.3846	465	86	55	3	15	800			是 LAR	0	3	0	1	阴	0	0	0	0	0	0	0	3.4	763	1	0
259810	599	1	邓可馨	1	2018-05-29	6.6	1	63.6	6	14.8	35	3	1	0	280	4.6667	460	81	55	4	16	400				1	2	0	1	阴	0	0	1	1	0	0	0	1.8	1216
259577	600	1	陆万怡	1	2018-06-13	10.1	1	66	6.6	15.2	0	1	0	0	230	3.4848	520	179	36	2	25	200	是 PTLD	1150		1	2	1	2	弱	0	1	1	1	1	1	0	0.1	887	2	1
259729	601	1	汤茹韵	1	2018-06-25	50.97	1	98	15	15.6	0	1	0	1	350	2.3333	518	785	56	2	14	800			是 LAR	0	1	1	4	强	0	0	1	0	0	0	0	3.2	723	1	0
259995	602	1	赵语含	1	2018-06-27	54.2	1	105	15	13.6	0	1	0	0	340	2.2667	570	159	53	2	17	600				1	2	0	1	阴	0	0	0	0	0	0	0	4.1	646
550027	603	1	姚惠馨	0	2018-06-28	6.83	1	58	5.9	17.5	31	3	1	0	180	3.0508	465	118	56	2	21	400			是 LAR	0	1	1	4	强	0	0	1	1	0	0	1	2.6	721	1	0
550033	604	1	郑维垲	0	2018-07-03	6.53	1	63	6.4	16.1	25	2	1	0	220	3.4375	345	66	37	2	15	200			是 LAR	0	1	0	1	阴	0	0	1	1	0	0	0	1.1	728	1	0
259910	605	1	黄羽轩	0	2018-07-04	7.77	1	67	7.07	15.7	28	3	1	1	330	4.6676	510	260	57	3	40	200				1	1	0	1	阴	1	0	1	1	0	0	0	2.6	727	1	0				1121.2	2432.6	99.76
550226	606	1	黎飞扬	0	2018-07-12	103.93	5	120	20.5	14.2	6	2	1	1	450	2.1951	395	415	43	1	36	300				1	1	1	4	强	0	0	0	0	0	0	1	2.5	1044	2	1
259977	607	1	梁凯瑞	0	2018-08-10	34	5	95	14	15.5	0	1	0	1	290	2.0714	315	104	33	2	23	400				1	1	1	2	弱	0	0	1	0	0	0	1	2.2	748	2	1
550442	608	1	伍慕恬	1	2018-08-17	26.3	1	83	10	14.5	6	2	1	1	480	4.8	443	660	53	3	22	400				1	1	0	1	阴	1	0	1	0	0	1	0	1.8	1139	2	1				242.4	320.8	30.2
550225	609	1	郑天睿	0	2018-08-20	73.83	5	120	22	15.3	0	1	0	1	330	1.5	425	185	43	3.5	116	500			是 LAR	0	1	1	3	中	1	0	1	1	0	0	0	4.8	730	4	1				94.3	93.3	11.96
550211	610	1	高宗石	0	2018-08-21	25.93	4	80	10	15.6	13	2	1	1	520	5.2	430	476	50	2	16	600			是 LAR	0	1	1	2	弱	1	0	1	1	0	0	0	2.5	735	3	1
550258	611	1	唐语彤	1	2018-08-30	42.3	1	90	12	14.8	7	2	1	1	340	2.8333	495	629	54	2	20	400			是 LAR	0	1	0	1	阴	1	0	0	0	0	0	0	3	748	1	0
550195	612	1	温梓轩	0	2018-09-11	7.8	1	61.5	6	15.9	26	2	1	0	250	4.1667	500	56	43	2	19	300			是 LAR	0	1	0	1	阴	1	0	1	1	0	0	1	0.8	731	3	1
550551	613	1	刘钰颖	1	2018-09-12	16.67	5	80	10.8	16.9	0	1	0	1	280	2.5926	411	78	40	1	14	200				1	2	0	1	阴	1	0	1	1	0	0	0	2.8	839	1	0
550153	614	1	李子贤	0	2018-09-12	7.2	1	63	8.1	20.4	46	3	1	0	300	3.7037	352	77	38	2	16	600			是 LAR	0	1	0	1	阴	1	0	1	1	0	0	1	1.2	734	2	1				187	106.9	7.8
550548	615	1	王若帆	1	2018-09-15	9.37	1	70	6.8	13.9	3	1	0	1	310	4.5588	570	534	68	2	21	200				1	1	0	1	阴	1	0	1	0	0	0	0	3.7	392						169.6	96.9	14.01
550447	616	1	杨念茵	1	2018-09-16	9.3	1	64.8	5.5	13.1	20	2	1	1	150	2.7273	645	509	62	2	26	600			是 LAR	0	1	1	4	强	0	0	1	0	1	1	0	2.9	730	2	1
258957	617	1	舒心怡	1	2018-09-26	23.27	5	83	9.5	13.8	0	1	0	0	220	2.3158	450	85	45	2	53	300			是 LAR	0	1	1	4	强	1	0	0	1	0	0	0	2.8	747	1	0				229.7	131.5	4.2
550378	618	1	张子寒	0	2018-09-26	5.43	1	68	7.28	15.7	25	2	1	0	270	3.7088	495	85	43	1	17	300			是 LAR	0	2	1	2	弱	0	0	1	0	0	0	0	2.69	720	3	1
550774	619	1	梁悦勤	0	2018-11-13	3.93	1	53	4.38	15.6	16	2	1	1	230	5.2511	406	515	40	4	21	400			是 LAR	0	1	0	1	阴	0	0	1	1	1	0	0	2.2	735	1	0
550780	620	1	陈梓豪	0	2018-12-06	12.3	1	66	7.15	16.4	11	2	1	0	230	3.2168	365	63	31	2	16	350			是 LAR	0	1	1	4	强	0	0	1	1	0	0	0	2.4	678	1	0
550902	621	1	叶馨怡	1	2018-12-12	5.77	1	65	6.3	14.9	26	3	1	0	260	4.127	340	156	52	3	14	700			是 LAR	0	1	1	4	强	0	0	0	1	0	0	1	2.7	728	3	1
550967	622	1	马雨辰	0	2018-12-19	34.7	5	95	20	22.2	0	1	0	1	400	2	530	616	48	2	20	100				1	1	0	1	阴	1	0	1	0	0	0	0	2.8	808	2	1				150.6	96.9	4.62
513158	623	1	王睿	0	2019-01-25	89.53	1	127	25	15.5	0	2	1	1	600	2.4	340	666	34	4	27	300				1	1	1	2	弱	0	1	0	0	0	0	1	2.7	381
551169	624	1	鲁文圳	0	2019-01-25	124.97	5	130	29	17.2	10	3	1	0	350	1.2069	370	278	44	2	41	800				1	2	1	2	弱	1	0	1	0	0	0	1	3.6	538						173.2	205	13.2
551003	625	1	陈萱琳	1	2019-01-31	7.4	1	68	7	15.1	14	2	1	0	220	3.1429	480	69	34	2	33	300			是 LAR	0	2	0	1	阴	1	1	1	1	0	0	0	4.9	635	1	0				156.2	72.2	18
551170	626	1	林得泰	0	2019-02-26	14.97	1	74	9.5	17.3	3	2	1	1	300	3.1579	480	120	45	1.5	15	400			是 LAR	0	1	0	1	阴	1	0	1	0	0	0	1	2.8	770	1	0				162.4	104.7	28.2
551410	627	1	杨雨诺	1	2019-03-05	11.6	1	71	9	17.9	0	1	0	0	290	3.2222	490	66	37	2.5	13	400			是 LAR	0	1	1	2	弱	0	0	1	0	0	0	0	2	730	2	1
551346	628	1	叶子侨	0	2019-03-15	5.3	1	64	5.4	13.2	39	3	1	0	210	3.8889	350	67	30	2.5	18	300			是 LAR	0	1	0	1	阴	0	0	1	0	0	0	0	3.2	726	2	1
551192	629	1	杨君灏	0	2019-03-19	8.3	1	68	7.4	16	16	2	1	0	240	3.2432	375	66	33	2.5	17	200				1	1	1	2	弱	0	1	1	1	0	0	0	0.8	898
551319	630	1	徐煜家	0	2019-03-19	5.7	1	65	7.5	17.8	11	2	1	0	237	3.16	322	132	39	1.5	22	200			是 LAR	0	3	0	1	阴	0	1	1	1	0	0	0	2.31	827	2	1
551431	631	1	邵杉杉	1	2019-03-20	27.77	5	83	11.5	16.7	0	2	1	1	240	2.087	625	761	27	2	44	400				1	1	1	4	强	1	0	1	1	1	0	0	1.6	634						136.7	205	3.78
551381	632	1	黄潇然	0	2019-04-12	5.4	1	62	6	15.6	14	2	1	1	150	2.5	495	691	37	5	19	200				1	1	0	1	阴	0	1	1	0	0	0	0	1.1	787	2	1
551332	633	1	范诚彦	0	2019-04-17	6.7	1	65	6.1	14.4	27	3	1	1	210	3.4426	418	203	37	3	13	300				1	1	0	1	阴	0	0	0	0	0	0	0	3.1	784
551422	634	1	邱诗锜	1	2019-04-28	9.77	1	69	6.4	13.4	10	2	1	1	280	4.375	545	329	78	2.5	22	200				1	1	1	2	弱	0	0	1	1	0	0	1	3.1	452
551574	635	1	吴梦洁	1	2019-05-03	12.97	1	63	5.5	13.9	30	3	1	1	300	5.4545	386	438	50	3.5	44	400			是 LAR	0	1	1	4	强	0	0	0	1	1	0	1	2.5	798	1	0
550443	636	1	薛凌佳	1	2019-05-29	23.8	1	81	11	16.8	0	1	0	0	230	2.0909	405	118	42	1	16	200			是 LAR	0	3	0	1	阴	1	0	1	0	0	0	0	2.2	734	1	0				202.1	103.6	10.9
552013	637	1	高名煜	0	2019-06-25	8.5	1	64	7.42	18.1	35	3	1	1	216	2.9111	350	94	39	4	33	500				1	1	0	1	阴	0	0	1	1	1	0	1	4.2	660
552128	638	1	陈扬帆	0	2019-07-15	16.37	2	79.5	9.66	15.3	0	2	1	1	366	3.7888	350	933	44	2.5	23	400				1	1	1	2	弱	0	0	1	0	0	0	0	2	674
552113	639	1	李佳伦	0	2019-07-27	32.87	2	80	12	18.8	14	2	1	1	305	2.5417	415	520	46	2	20	300				1	2	1	3	中	0	0	1	0	0	0	0	4.8	367	1	0
552133	640	1	王谷文悦	1	2019-08-13	6.13	1	67	6.6	14.7	34	3	1	0	272	4.1212	375	72	40	1.5	15	200			是 LAR	0	1	0	1	阴	0	0	1	1	1	0	0	1.9	765	3	1
[truncated: 58 more columns]

## Sheet: 原始数据-sublar
入院——术前				男0 女1			胆道闭锁1 胆汁淤积2 肝肿瘤3 alagille4 其他5					A1 B2 C3															相同1 相符2 不符3	阴0 阳1															0——1月
病案号	id	group	姓名	性别	手术日期	手术年龄	诊断	身高	体重	BMI	PELD评分	CHILD评分	Child	供体类型	供肝重量	GRWR	手术时间	冷缺血时间	无肝期	ICU天数	术后住院天数	失血量	死亡	死亡时间	亚临床排斥	subclinical	血型	DSA	DSA2	DSA	AR	PTLD	EBV	CMV	肺感染	血感染	腹腔感染	末次FK	随访时间	纤维化	纤维化		FK谷浓度	FK计量	ALT	AST	TBIL	是否PTLD	诊断PTLD时间
256401	537	1	李雄峰	0	2016-02-01	8.17	1	70	8	16.3	18	3	1	1	120	1.5	510	525	75	4	22	200				1	1	1	2	弱	0	0	0	1	0	0	0	2.27	1716				3.7	0.5 q12h	17.1	23.1	14.29
256577	538	1	韦棋元	0	2016-02-03	8.93	2	63	6.2	15.6	16	2	1	0	210	3.3871	405	79	45	3	75	200				1	1	0	1	阴	0	0	1	1	0	0	0	1.8	1990				3.2	0.75 q12h	14.3	19.2	15.99
256551	539	1	张扬扬	1	2016-02-19	38.07	1	97	14	14.9	0	1	0	1	580	4.1429	560	568	59	2	25	400			是 LAR	0	2	1	3	中	0	0	0	0	0	0	0	1.7	1208
256569	540	1	孙欣雨	1	2016-02-25	7.9	1	64	8	19.5	20	2	1	0	200	2.5	680	59	36	4	55	400				1	2	1	2	弱	0	0	1	1	0	0	0	3.3	1603
256812	541	1	江谷莹	1	2016-05-05	7.97	1	64	7	17.1	20	3	1	1	160	2.2857	445	565	55	4	124	350				1	1	0	1	阴	1	0	1	1	1	1	0	4.6	552
256942	542	1	何佳欣	1	2016-05-10	8.23	1	67	7	15.6	25	3	1	0	220	3.1429	525	91	55	2	104	400				1	2	0	1	阴	0	0	1	1	0	0	1	1	1170	1	0
257001	543	1	张嘉志	0	2016-06-01	16.23	1	79	10.6	17	13	2	1	0	240	2.2642	505	79	50	3	141	400			是 LAR	0	1	1	4	强	0	0	1	0	0	0	0	5.2	1843	4	1
256990	544	1	张紫萱	1	2016-06-08	12.27	1	68	8	17.3	12	2	1	0	210	2.625	505	97	30	2	35	400				1	1	0	1	阴	0	0	1	1	0	0	0	1.4	1133	1	0
256915	545	1	许夏彬	0	2016-06-13	10.97	1	64	6.4	15.6	22	2	1	1	120	1.875	495	383	48	3	135	400				1	1	0	1	阴	0	0	0	0	0	0	0	2.3	1096
257216	546	1	陆睿智	0	2016-07-12	6.87	1	65	6.6	15.6	29	3	1	0	240	3.6364	615	146	59	10	71	500			是 LAR	0	1	0	1	阴	0	0	0	1	1	1	0	2.3	1088	3	1
257204	547	1	胡瑾童	1	2016-07-14	8	1	60	5.8	16.1	25	3	1	0	260	4.4828	490	89	64	3.5	62	200			是 LAR	0	2	0	1	阴	1	0	1	1	0	1	0	2.59	1085						201.5	115.3	13.33
257315	548	1	范芊芊	1	2016-08-03	6.73	1	60	7.5	20.8	22	2	1	1	150	2	410	610	65	4	44	250			是 LAR	0	1	0	1	阴	1	0	1	1	0	1	0	3.1	1045						173.9	75.1	16.57
256859	549	1	刘旃彤	1	2016-08-21	12.83	1	71	9	17.9	13	2	1	1	250	2.7778	450	712	48	3	19	250				1	1	0	1	阴	1	0	1	0	0	0	0	5.3	701
257430	550	1	陈博睿	0	2016-09-06	8.43	1	60	6.3	17.5	23	2	1	0	250	3.9683	610	64	50	4	53	400			是 LAR	0	1	1	2	弱	0	0	1	0	0	0	0	1.2	1078	2	1
257513	551	1	薛雨铮	1	2016-10-25	8.63	1	63	5.8	14.6	29	3	1	0	200	3.4483	465	160	73	3	119	500				1	3	1	4	强	0	0	0	0	1	0	1	3.5	1647
257658	552	1	何家欢	1	2016-11-10	52.43	1	94	14.2	16.1	25	3	1	1	450	3.169	480	600	55	3	27	200			是 LAR	0	3	0	1	阴	1	0	1	0	0	0	0	4.7	1778	2	1
257455	553	1	孙蕊	1	2016-12-22	10.77	1	66	7	16.1	32	3	1	0	200	2.8571	545	106	77	4	30	300			是 LAR	0	2	1	2	弱	1	0	1	0	0	1	1	4.5	1043						486.3	437.4	16.44
257623	554	1	赵梓涵	1	2017-02-28	11.87	1	70	8.3	16.9	0	1	0	0	260	3.1325	525	117	56	4	21	300				1	2	0	1	阴	0	1	1	1	0	0	0	1.8	744
258159	555	1	郭林果	1	2017-03-23	5.93	1	60	6.1	16.9	23	2	1	1	140	2.2951	538	736	59	4	57	300				1	1	1	2	弱	1	0	0	0	1	1	0	4	1588
258001	556	1	叶镒锐	0	2017-03-23	9.4	1	72	7.6	14.7	23	2	1	1	360	4.7368	400	643	48	3	27	260			是 LAR	0	1	0	1	阴	1	0	0	0	0	0	1	3.1	799	3	1
258138	557	1	娄安琪	1	2017-03-28	6.53	1	63	6.4	16.1	30	3	1	0	170	2.6562	600	180	75	2	54	200				1	2	0	1	阴	0	0	1	1	0	0	0	2.9	491
258251	558	1	周安祺	0	2017-03-30	124.07	5	133	29	16.4	0	1	0	1	420	1.4483	495	705	87	2	20	400				1	2	1	2	弱	0	0	0	0	0	0	0	5.3	432	1	0
258100	559	1	苏安筠	1	2017-04-14	9.97	1	68	7.8	16.9	27	3	1	1	330	4.2308	575	592	66	3	34	600				1	2	0	1	阴	1	0	1	0	1	0	0	5.1	1642						452.6	367.3	21.67
258345	560	1	林栎涵	1	2017-04-23	7.83	1	63	6	15.1	25	2	1	1	260	4.3333	530	161	58	3	23	300			是 LAR	0	1	0	1	阴	0	1	1	1	0	0	0	1.3	845
258084	561	1	许霖宣	1	2017-05-11	23.47	5	107	20	17.5	0	1	0	0	210	1.05	457	76	33	4	57	400			是 LAR	0	1	0	1	阴	0	0	1	0	0	0	0	4.3	1433
258280	562	1	李梓婧	1	2017-06-14	148.43	1	155	43.3	18	21	2	1	1	530	1.224	600	768	39	4	31	1000				1	1	0	1	阴	1	0	0	0	0	0	1	4.3	652
258415	563	1	谢梓萌	1	2017-06-14	14.27	1	73	8	15	0	1	0	1	430	5.375	470	648	56	2	19	100				1	1	0	1	阴	0	0	0	1	0	0	0	3.6	473	3	1
258406	564	1	周碧玉	1	2017-06-20	8.6	1	62	6	15.6	16	2	1	0	245	4.0833	420	85	50	3	16	500			是 LAR	0	3	0	1	阴	0	0	1	0	0	0	0	3.2	1399
258596	565	1	徐子寒	0	2017-07-24	6.63	1	64	8	19.5	8	1	0	1	280	3.5	385	217	44	2	22	400			是 LAR	0	1	1	3	中	0	0	1	1	0	0	1	1.7	758
258550	566	1	王雨露	1	2017-07-27	98.53	1	116	20	14.9	10	2	1	1	450	2.25	330	752	45	2	20	200				1	1	0	1	阴	0	0	0	0	0	0	0	7.6	476
258499	567	1	何家乐	0	2017-08-18	8.43	1	56	5.5	17.5	7	2	1	1	110	2	465	307	52	3	117	200				1	1	1	3	中	1	0	0	1	0	1	1	3.6	676
258684	568	1	童安年	0	2017-09-05	5.2	1	61	5.5	14.8	7	2	1	0	226	4.1091	530	92	56	3	28	400				1	1	0	1	阴	0	1	1	0	0	1	1	1.6	1002
258435	569	1	焦子航	1	2017-09-20	16.63	1	75	10	17.8	9	2	1	1	386	3.86	505	551	54	3	16	300			是 LAR	0	1	0	1	阴	0	0	0	1	0	0	0	2.5	729
258817	570	1	柳思羽	1	2017-09-29	6.3	1	62	7.5	19.5	22	2	1	0	260	3.4667	508	85	60	3	54	200				1	2	0	1	阴	0	0	1	0	0	0	0	1.1	1445
258994	571	1	柯洛诩	0	2017-09-30	7.5	1	63.6	6.1	15.1	12	2	1	1	290	4.7541	345	635	55	3	30	200				1	1	1	2	弱	1	0	1	1	1	0	0	3	671
258873	572	1	杨梓桐	1	2017-10-10	7	1	65	7	16.6	36	3	1	0	210	3	405	121	34	3	24	200			是 LAR	0	1	1	2	弱	0	0	1	1	0	0	0	4.9	366
258677	573	1	李安安	0	2017-10-11	14.37	4	70	6.9	14.1	18	2	1	0	234	3.3913	481	76	42	3	18	200				1	1	0	1	阴	0	0	1	1	0	0	0	3.9	1439
258814	574	1	李佳凝	1	2017-10-17	10.67	1	78	10	16.4	23	3	1	0	188	1.88	350	76	49	2	30	200				1	1	1	4	强	0	0	1	0	0	0	1	3.2	862
255919	575	1	郭佳酿	0	2017-10-19	46.87	1	100	16	16	0	1	0	1	556	3.475	420	872	62	2	19	300				1	1	0	1	阴	0	0	0	1	0	0	0	2.6	1392	1	0
258929	576	1	江婉宁	1	2017-10-19	6.47	1	60	6.5	18.1	22	3	1	0	210	3.2308	420	92	44	2	28	300				1	2	0	1	阴	0	0	1	1	1	0	0	3.3	1390
453983	577	1	杨纯熙	1	2017-10-31	7.3	1	68	6.6	14.3	24	3	1	0	226	3.4242	470	68	42	3	34	300			是 LAR	0	1	0	1	阴	0	1	1	1	1	0	1	0.2	442	1	0
258984	578	1	向瑾妍	1	2017-10-31	8.23	1	66	8.2	18.8	18	2	1	0	391	4.7683	335	69	40	3	53	250			是 LAR	0	1	0	1	阴	0	0	1	1	0	0	1	1.92	722
258927	579	1	邓敬霖	0	2017-11-02	10.27	1	70	6.7	13.7	7	2	1	0	215	3.209	420	266	33	2	21	200			是 LAR	0	1	1	3	阳	0	0	1	1	1	0	0	4.41	1251
258745	580	1	谢沐纯	1	2017-11-06	8.23	1	70	7	14.3	15	3	1	1	122	1.7429	425	545	47	3	19	300				1	3	1	4	强	0	0	1	0	0	0	0	3.5	512
258622	581	1	黄宥烨	0	2017-11-09	25.6	1	86	12.5	16.9	4	2	1	0	214	1.712	485	94	41	2	35	400				1	1	0	1	阴	1	0	1	1	0	0	1	3.92	1237						227.2	411.3	15.1
259230	582	1	李秉宸	0	2017-12-09	9.43	1	76	6.9	11.9	24	2	1	1	560	8.1159	500	654	79	4	25	300				1	2	0	1	阴	1	0	1	0	0	0	1	5	1434						619.7	847.6	16.68
259128	583	1	林飞霏	1	2017-12-21	6.97	1	60	5.6	15.6	30	3	1	0	184	3.2857	410	74	44	2	37	300				1	1	0	1	阴	0	0	1	0	1	0	0	2.5	535
258855	584	1	梁梓馨	1	2017-12-25	8.3	1	65	6.4	15.1	18	2	1	1	467	7.2969	380	556	59	2	34	200			是 LAR	0	1	0	1	阴	0	0	1	1	1	0	0	3.4	1393
259356	585	1	马睿	0	2018-02-02	60.03	1	108	19	16.3	0	1	0	1	326	1.7158	375	253	52	2	30	300				1	1	1	4	强	0	0	0	0	0	0	1	2.1	1083
259476	586	1	崔邢硕	0	2018-02-08	5.1	1	60	6	16.7	24	2	1	0	258	4.3	680	108	51	2.5	17	300			是 LAR	0	3	0	1	阴	0	0	1	1	0	0	0	3.8	824	1	0
259419	587	1	骆程灏	0	2018-02-08	5.2	1	58.5	4.68	13.7	14	2	1	0	189	4.0385	360	152	61	4	20	400			是 LAR	0	1	0	1	阴	0	0	1	1	0	1	1	1.97	831	2	1
259469	588	1	何雨桐	1	2018-02-18	8	1	63.5	6	14.9	26	3	1	1	200	3.3333	480	507	52	6	19	300			是 LAR	0	1	1	2	弱	0	0	0	1	1	0	1	4	862	1	0
259579	589	1	刘涵颖	1	2018-02-27	22.9	1	83	9.1	13.2	0	1	0	1	557	6.1209	560	516	79	5	23	400				1	1	0	1	阴	0	0	1	0	0	0	0	6.8	911	3	1
259493	590	1	侬欣可	1	2018-03-10	7.4	1	58	6.5	19.3	13	3	1	1	180	2.7692	395	502	55	2	14	400				1	1	0	1	阴	0	0	0	1	0	0	0	4.9	1060
259576	591	1	张梓濛	1	2018-03-18	8.9	1	64.2	6.17	15	8	2	1	0	206	3.3387	415	72	47	3	34	70				1	2	1	2	弱	1	0	1	1	1	1	1	6.07	1008	2	1
259628	592	1	张晓语	1	2018-03-28	5.33	1	63.7	6.2	15.3	8	2	1	0	163	2.629	465	89	63	2	20	200			是 LAR	0	1	1	2	弱	0	0	1	1	0	1	0	1.88	854	1	0
259662	593	1	韩柠谨	1	2018-04-05	17.37	1	78	10.2	16.8	0	1	0	1	330	3.2353	450	657	47	3	12	300				1	1	0	1	阴	1	0	1	0	0	0	1	4.1	1202	2	1
259705	594	1	尹伊伊	1	2018-04-18	4.9	1	60	7.15	19.9	16	2	1	0	210	2.9371	500	91	54	3	17	300				1	1	1	3	阳	0	0	1	0	0	0	0	4.7	738
258771	595	1	余淼	1	2018-04-24	18.7	1	79	11.3	18.1	0	1	0	0	340	3.0088	470	79	156	2	20	500			是 LAR	0	1	0	1	阴	0	0	1	1	0	0	0	5.1	784	1	0
258789	596	1	陈家姚	1	2018-04-30	77.4	1	112	19.5	15.5	0	1	0	1	310	1.5897	555	611	42	2	32	800				1	1	1	2	弱	1	0	1	1	0	0	1	3.76	823
259767	597	1	陈勇贤	0	2018-05-08	13.93	1	60	5.4	15	20	2	1	1	230	4.2593	600	638	53	2	23	200				1	3	0	1	阴	0	0	0	0	0	0	1	2.2	897
259757	598	1	张岚娇	1	2018-05-10	4.83	1	60.3	6.5	17.9	12	2	1	0	220	3.3846	465	86	55	3	15	800			是 LAR	0	3	0	1	阴	0	0	0	0	0	0	0	3.4	763	1	0
259810	599	1	邓可馨	1	2018-05-29	6.6	1	63.6	6	14.8	35	3	1	0	280	4.6667	460	81	55	4	16	400				1	2	0	1	阴	0	0	1	1	0	0	0	1.8	1216
259577	600	1	陆万怡	1	2018-06-13	10.1	1	66	6.6	15.2	0	1	0	0	230	3.4848	520	179	36	2	25	200	是 PTLD	1150		1	2	1	2	弱	0	1	1	1	1	1	0	0.1	887	2	1
259729	601	1	汤茹韵	1	2018-06-25	50.97	1	98	15	15.6	0	1	0	1	350	2.3333	518	785	56	2	14	800			是 LAR	0	1	1	4	强	0	0	1	0	0	0	0	3.2	1044	1	0
259995	602	1	赵语含	1	2018-06-27	54.2	1	105	15	13.6	0	1	0	0	340	2.2667	570	159	53	2	17	600				1	2	0	1	阴	0	0	0	0	0	0	0	4.1	656
550027	603	1	姚惠馨	0	2018-06-28	6.83	1	58	5.9	17.5	31	3	1	0	180	3.0508	465	118	56	2	21	400			是 LAR	0	1	1	4	强	0	0	1	1	0	0	1	2.6	721	1	0
550033	604	1	郑维垲	0	2018-07-03	6.53	1	63	6.4	16.1	25	2	1	0	220	3.4375	345	66	37	2	15	200			是 LAR	0	1	0	1	阴	0	0	1	1	0	0	0	1.1	728	1	0
259910	605	1	黄羽轩	0	2018-07-04	7.77	1	67	7.07	15.7	28	3	1	1	330	4.6676	510	260	57	3	40	200				1	1	0	1	阴	1	0	1	1	0	0	0	2.6	727	1	0				1121.2	2432.6	99.76
550226	606	1	黎飞扬	0	2018-07-12	103.93	5	120	20.5	14.2	6	2	1	1	450	2.1951	395	415	43	1	36	300				1	1	1	4	强	0	0	0	0	0	0	1	4	1044	2	1
259977	607	1	梁凯瑞	0	2018-08-10	34	5	95	14	15.5	0	1	0	1	290	2.0714	315	104	33	2	23	400				1	1	1	2	弱	0	0	1	0	0	0	1	2.2	748	2	1
550442	608	1	伍慕恬	1	2018-08-17	26.3	1	83	10	14.5	6	2	1	1	480	4.8	443	660	53	3	22	400				1	1	0	1	阴	1	0	1	0	0	1	0	1.8	1139	2	1				242.4	320.8	30.2
550225	609	1	郑天睿	0	2018-08-20	73.83	5	120	22	15.3	0	1	0	1	330	1.5	425	185	43	3.5	116	500			是 LAR	0	1	1	3	中	1	0	1	1	0	0	0	4.8	730	4	1				94.3	93.3	11.96
550211	610	1	高宗石	0	2018-08-21	25.93	4	80	10	15.6	13	2	1	1	520	5.2	430	476	50	2	16	600			是 LAR	0	1	1	2	弱	1	0	1	1	0	0	0	2.5	735	3	1
550258	611	1	唐语彤	1	2018-08-30	42.3	1	90	12	14.8	7	2	1	1	340	2.8333	495	629	54	2	20	400			是 LAR	0	1	0	1	阴	1	0	0	0	0	0	0	3	748	1	0
550195	612	1	温梓轩	0	2018-09-11	7.8	1	61.5	6	15.9	26	2	1	0	250	4.1667	500	56	43	2	19	300			是 LAR	0	1	0	1	阴	1	0	1	1	0	0	1	0.8	731	3	1
550551	613	1	刘钰颖	1	2018-09-12	16.67	5	80	10.8	16.9	0	1	0	1	280	2.5926	411	78	40	1	14	200				1	2	0	1	阴	1	0	1	1	0	0	0	2.8	839	1	0
550153	614	1	李子贤	0	2018-09-12	7.2	1	63	8.1	20.4	46	3	1	0	300	3.7037	352	77	38	2	16	600			是 LAR	0	1	0	1	阴	1	0	1	1	0	0	1	1.2	734	2	1				187	106.9	7.8
550548	615	1	王若帆	1	2018-09-15	9.37	1	70	6.8	13.9	3	1	0	1	310	4.5588	570	534	68	2	21	200				1	1	0	1	阴	1	0	1	0	0	0	0	3.7	392						169.6	96.9	14.01
550447	616	1	杨念茵	1	2018-09-16	9.3	1	64.8	5.5	13.1	20	2	1	1	150	2.7273	645	509	62	2	26	600			是 LAR	0	1	1	4	强	0	0	1	0	1	1	0	2.9	730	2	1
258957	617	1	舒心怡	1	2018-09-26	23.27	5	83	9.5	13.8	0	1	0	0	220	2.3158	450	85	45	2	53	300			是 LAR	0	1	1	4	强	1	0	0	1	0	0	0	4.1	747	1	0				229.7	131.5	4.2
550378	618	1	张子寒	0	2018-09-26	5.43	1	68	7.28	15.7	25	2	1	0	270	3.7088	495	85	43	1	17	300			是 LAR	0	2	1	2	弱	0	0	1	0	0	0	0	2.69	720	3	1
550774	619	1	梁悦勤	0	2018-11-13	3.93	1	53	4.38	15.6	16	2	1	1	230	5.2511	406	515	40	4	21	400			是 LAR	0	1	0	1	阴	0	0	1	1	1	0	0	2.2	735	1	0
550780	620	1	陈梓豪	0	2018-12-06	12.3	1	66	7.15	16.4	11	2	1	0	230	3.2168	365	63	31	2	16	350			是 LAR	0	1	1	4	强	0	0	1	1	0	0	0	2.4	678	1	0
550902	621	1	叶馨怡	1	2018-12-12	5.77	1	65	6.3	14.9	26	3	1	0	260	4.127	340	156	52	3	14	700			是 LAR	0	1	1	4	强	0	0	0	1	0	0	1	2.7	728	3	1
550967	622	1	马雨辰	0	2018-12-19	34.7	5	95	20	22.2	0	1	0	1	400	2	530	616	48	2	20	100				1	1	0	1	阴	1	0	1	0	0	0	0	2.8	808	2	1				150.6	96.9	4.62
513158	623	1	王睿	0	2019-01-25	89.53	1	127	25	15.5	0	2	1	1	600	2.4	340	666	34	4	27	300				1	1	1	2	弱	0	1	0	0	0	0	1	2.7	381
551169	624	1	鲁文圳	0	2019-01-25	124.97	5	130	29	17.2	10	3	1	0	350	1.2069	370	278	44	2	41	800				1	2	1	2	弱	1	0	1	0	0	0	1	3.6	538						173.2	205	13.2
551003	625	1	陈萱琳	1	2019-01-31	7.4	1	68	7	15.1	14	2	1	0	220	3.1429	480	69	34	2	33	300			是 LAR	0	2	0	1	阴	1	1	1	1	0	0	0	4.9	635	1	0				156.2	72.2	18
551170	626	1	林得泰	0	2019-02-26	14.97	1	74	9.5	17.3	3	2	1	1	300	3.1579	480	120	45	1.5	15	400			是 LAR	0	1	0	1	阴	1	0	1	0	0	0	1	2.8	770	1	0				162.4	104.7	28.2
551410	627	1	杨雨诺	1	2019-03-05	11.6	1	71	9	17.9	0	1	0	0	290	3.2222	490	66	37	2.5	13	400			是 LAR	0	1	1	2	弱	0	0	1	0	0	0	0	2	730	2	1
551346	628	1	叶子侨	0	2019-03-15	5.3	1	64	5.4	13.2	39	3	1	0	210	3.8889	350	67	30	2.5	18	300			是 LAR	0	1	0	1	阴	0	0	1	0	0	0	0	3.2	860	2	1
551192	629	1	杨君灏	0	2019-03-19	8.3	1	68	7.4	16	16	2	1	0	240	3.2432	375	66	33	2.5	17	200				1	1	1	2	弱	0	1	1	1	0	0	0	0.8	898
551319	630	1	徐煜家	0	2019-03-19	5.7	1	65	7.5	17.8	11	2	1	0	237	3.16	322	132	39	1.5	22	200			是 LAR	0	3	0	1	阴	0	1	1	1	0	0	0	2.31	827	2	1
551431	631	1	邵杉杉	1	2019-03-20	27.77	5	83	11.5	16.7	0	2	1	1	240	2.087	625	761	27	2	44	400				1	1	1	4	强	1	0	1	1	1	0	0	1.6	634						136.7	205	3.78
551381	632	1	黄潇然	0	2019-04-12	5.4	1	62	6	15.6	14	2	1	1	150	2.5	495	691	37	5	19	200				1	1	0	1	阴	0	1	1	0	0	0	0	1.1	787	2	1
551332	633	1	范诚彦	0	2019-04-17	6.7	1	65	6.1	14.4	27	3	1	1	210	3.4426	418	203	37	3	13	300				1	1	0	1	阴	0	0	0	0	0	0	0	3.1	824
551422	634	1	邱诗锜	1	2019-04-28	9.77	1	69	6.4	13.4	10	2	1	1	280	4.375	545	329	78	2.5	22	200				1	1	1	2	弱	0	0	1	1	0	0	1	3.1	452
551574	635	1	吴梦洁	1	2019-05-03	12.97	1	63	5.5	13.9	30	3	1	1	300	5.4545	386	438	50	3.5	44	400			是 LAR	0	1	1	4	强	0	0	0	1	1	0	1	2.5	798	1	0
550443	636	1	薛凌佳	1	2019-05-29	23.8	1	81	11	16.8	0	1	0	0	230	2.0909	405	118	42	1	16	200			是 LAR	0	3	0	1	阴	1	0	1	0	0	0	0	2.2	734	1	0				202.1	103.6	10.9
552013	637	1	高名煜	0	2019-06-25	8.5	1	64	7.42	18.1	35	3	1	1	216	2.9111	350	94	39	4	33	500				1	1	0	1	阴	0	0	1	1	1	0	1	4.2	660
552128	638	1	陈扬帆	0	2019-07-15	16.37	2	79.5	9.66	15.3	0	2	1	1	366	3.7888	350	933	44	2.5	23	400				1	1	1	2	弱	0	0	1	0	0	0	0	2	674
552113	639	1	李佳伦	0	2019-07-27	32.87	2	80	12	18.8	14	2	1	1	305	2.5417	415	520	46	2	20	300				1	2	1	3	中	0	0	1	0	0	0	0	4.8	367	1	0
552133	640	1	王谷文悦	1	2019-08-13	6.13	1	67	6.6	14.7	34	3	1	0	272	4.1212	375	72	40	1.5	15	200			是 LAR	0	1	0	1	阴	0	0	1	1	1	0	0	1.9	765	3	1
[truncated: 58 more columns]

## Sheet: 做表用
	0-1 month	1-3 months	3-6 months	6-12 months	>12 months
Number of patients with acute rejection	85	34	11	11	104

## Sheet: Sheet2
入院——术前				男0 女1			胆道闭锁1 胆汁淤积2 肝肿瘤3 alagille4 其他5					A1 B2 C3															相同1 相符2 不符3	阴0 阳1																				0——1月
病案号	id	group	姓名	性别	手术日期	手术年龄	诊断	身高	体重	BMI	PELD评分	CHILD评分	Child	供体类型	供肝重量	GRWR	手术时间	冷缺血时间	无肝期	ICU天数	术后住院天数	失血量	死亡	死亡时间	亚临床排斥	subclinical	血型	DSA	DSA2	DSA	AR	PTLD	EBV	CMV	肺感染	血感染	腹腔感染	末次FK	1	2	3	4	5	随访时间	纤维化	纤维化		FK谷浓度	FK计量
256930	11	0	夏雅淇	1	2016-04-22	5.87	1	61	6.5	17.5	26	2	1	0	210	3.2308	430	67	43	2.5	58	600					1	1	4	强	1	0	1	0	0	0	1	2.6	5.6	2.6	3.3	2.5	2.7	1884	3	1
257660	49	0	方梓悦	1	2016-12-10	5.33	1	61	6.8	18.3	18	2	1	1	300	4.4118	393	590	52	3	34	200					1	1	3	中	1	0	1	1	0	0	0	2.5	8.5	3.4				975	2	1
256149	61	0	支静怡	1	2017-02-14	53.4	1	105	21	19	0	1	0	0	220	1.0476	560	121	45	2	31	400					1	1	4	强	1	0	0	0	0	0	0	4.4	3.4	3.3	6.9	2.7		1704	1	0
258431	91	0	钟煜	0	2017-06-22	35.2	1	85	11.8	16.3	0	1	0	1	400	3.3898	495	610	46	3	15	300					1	1	2	弱	1	0	0	1	0	0	0	5.8	4.8	5.22	1.91	4.04		1387
258385	102	0	程茗森	0	2017-07-25	10.43	1	67	7	15.6	16	2	1	0	194	2.7714	465	77	38	2	61	200					1	1	4	强	1	0	1	0	0	1	1	2.4	3.5	2.4	1.8	2.3		1553	2	1
258767	120	0	李佳芮	1	2017-08-23	8.07	1	69	6.3	13.2	22	2	1	0	250	3.9683	405	81	47	3	59	200					2	1	4	强	1	0	1	1	0	1	0	6	4.4	2.8	2	2		1427	1	0
258827	123	0	苏德才	0	2017-08-28	18.57	1	75	10	17.8	21	2	1	0	218	2.18	465	65	38	3	51	200					1	1	2	弱	1	0	1	1	0	0	1	2.2	3.9	2	1.9	1.3		1452	1	0
258566	138	0	陈俊煜	0	2017-09-25	8.77	1	68	7	15.1	27	2	1	1	420	6	528	511	49	2	16	400					3	1	2	弱	1	0	0	0	0	0	0	5.1	4.1	5.2	3.8	1.9		1493	2	1
258986	150	0	袁静琳	1	2017-11-07	5.4	1	67	8	17.8	22	3	1	0	273	3.4125	645	142	42	3	38	200			是 171		1	1	4	强	1	0	0	0	0	1	0	3.2	3.1	3.2	2			1381
259020	153	0	杨芷硕	1	2017-11-21	6.03	1	60	5.7	15.8	14	2	1	0	250	4.386	525	131	48	3	33	300					3	1	4	强	1	0	1	1	1	1	0	5.6	3.1	5.6	2.1			1389	1	0
259955	235	0	杜紫妍	1	2018-06-01	6.3	1	69	7.5	15.8	21	3	1	1	140	1.8667	415	390	121	4	15	350					1	1	2	弱	1	0	1	0	0	0	0	3.2	4.8	3.2				860	3	1
259665	236	0	林雨桐	1	2018-06-05	6.33	1	66	6.9	15.8	11	2	1	1	330	4.7826	420	280	62	3	23	500					1	1	2	弱	1	0	0	1	0	1	1	1.5	4.5	6	1.5			1068	2	1
550263	276	0	陈优敉	1	2018-08-28	6.57	1	60.8	6.5	17.6	36	3	1	0	290	4.4615	480	60	28	20	63	200					2	1	4	强	1	0	1	1	0	0	1	6.7	3.8	6.7	4			1063	1	0
551430	410	0	曾浩轩	0	2019-04-25	12.23	1	73	8.8	16.5	7	2	1	0	280	3.1818	445	81	43	3	21	400	是 burbitt	906			1	1	2	弱	1	1	1	1	0	0	0	1	2.7	2.7				823	2	1
551940	451	0	张俊亭之女	1	2019-07-03	5.17	1	52.6	4.7	17	28	3	1	0	267	5.6809	405	72	35	2.5	22	400					1	1	3	中	1	1	1	0	1	0	1	1.1	5					663
257455	553	1	孙蕊	1	2016-12-22	10.77	1	66	7	16.1	32	3	1	0	200	2.8571	545	106	77	4	30	300			是 LAR	0	2	1	2	弱	1	0	1	0	0	1	1	4.5	5.2	4.5				1043
258159	555	1	郭林果	1	2017-03-23	5.93	1	60	6.1	16.9	23	2	1	1	140	2.2951	538	736	59	4	57	300				1	1	1	2	弱	1	0	0	0	1	1	0	4	4.9	5	3.2	5.3		1588
258499	567	1	何家乐	0	2017-08-18	8.43	1	56	5.5	17.5	7	2	1	1	110	2	465	307	52	3	117	200				1	1	1	3	中	1	0	0	1	0	1	1	3.6	6.6					676
258994	571	1	柯洛诩	0	2017-09-30	7.5	1	63.6	6.1	15.1	12	2	1	1	290	4.7541	345	635	55	3	30	200				1	1	1	2	弱	1	0	1	1	1	0	0	3	6					671
259576	591	1	张梓濛	1	2018-03-18	8.9	1	64.2	6.17	15	8	2	1	0	206	3.3387	415	72	47	3	34	70				1	2	1	2	弱	1	0	1	1	1	1	1	6.07	5.4	6.07				1008	2	1
258789	596	1	陈家姚	1	2018-04-30	77.4	1	112	19.5	15.5	0	1	0	1	310	1.5897	555	611	42	2	32	800				1	1	1	2	弱	1	0	1	1	0	0	1	3.76	5.02	6.76				823
550225	609	1	郑天睿	0	2018-08-20	73.83	5	120	22	15.3	0	1	0	1	330	1.5	425	185	43	3.5	116	500			是 LAR	0	1	1	3	中	1	0	1	1	0	0	0	4.8	4.7	5.3				730	4	1
550211	610	1	高宗石	0	2018-08-21	25.93	4	80	10	15.6	13	2	1	1	520	5.2	430	476	50	2	16	600			是 LAR	0	1	1	2	弱	1	0	1	1	0	0	0	2.5	4.6	2.5				735	3	1
258957	617	1	舒心怡	1	2018-09-26	23.27	5	83	9.5	13.8	0	1	0	0	220	2.3158	450	85	45	2	53	300			是 LAR	0	1	1	4	强	1	0	0	1	0	0	0	4.1	5.8	4.1				747	1	0
551169	624	1	鲁文圳	0	2019-01-25	124.97	5	130	29	17.2	10	3	1	0	350	1.2069	370	278	44	2	41	800				1	2	1	2	弱	1	0	1	0	0	0	1	3.6	5.7					538
551431	631	1	邵杉杉	1	2019-03-20	27.77	5	83	11.5	16.7	0	2	1	1	240	2.087	625	761	27	2	44	400				1	1	1	4	强	1	0	1	1	1	0	0	1.6	3.9					634
[truncated: 63 more columns]

## Sheet: <2
入院——术前				男0 女1			胆道闭锁1 胆汁淤积2 肝肿瘤3 alagille4 其他5					A1 B2 C3															相同1 相符2 不符3	阴0 阳1															0——1月
病案号	id	group	姓名	性别	手术日期	手术年龄	诊断	身高	体重	BMI	PELD评分	CHILD评分	Child	供体类型	供肝重量	GRWR	手术时间	冷缺血时间	无肝期	ICU天数	术后住院天数	失血量	死亡	死亡时间	亚临床排斥	subclinical	血型	DSA	DSA2	DSA	AR	PTLD	EBV	CMV	肺感染	血感染	腹腔感染	末次FK	随访时间	纤维化	纤维化		FK谷浓度	FK计量	ALT	AST	TBIL	是否PTLD	诊断PTLD时间
256536	1	0	滕诺晗	1	2016-01-06	6	1	61	6.1	16.4	21	2	1	0	210	3.4426	440	68	30	5	30	200					1	1	4	强	0	0	0	0	0	0	0	3.39	1952	3	1		4.1	0.25 q12h	50.6	29.9	6.32
256659	2	0	朱敏嘉	1	2016-02-15	8.57	1	65	7.9	18.7	22	3	1	0	220	2.7848	440	69	46	3	41	200					1	1	4	强	0	0	1	1	0	0	0	2.2	1872	1	0		2.2	0.5 q12h	49.8	25.6	6.13
256666	3	0	马晟喆	0	2016-02-18	8.6	1	74	9.5	17.3	36	3	1	1	370	3.8947	560	531	57	3.5	20	600					2	0	1	阴	1	0	0	0	0	1	0	8.9	2008	2	1
256672	4	0	刘紫萱	1	2016-03-03	6.27	1	61	6.6	17.7	39	3	1	1	260	3.9394	410	247	52	3	16	200					1	1	2	弱	0	0	1	1	0	1	1	2.3	2006	1	0
256673	5	0	戴煜城	0	2016-03-17	5.97	1	65	7.4	17.5	38	3	1	0	220	2.973	440	74	35	3.5	21	400			是 181		1	0	1	阴	1	0	1	1	0	1	0	6.6	1676	1	0
256724	6	0	周荣棋	0	2016-03-29	8.43	1	67	8	17.8	23	3	1	0	280	3.5	500	101	34	3	79	500					3	1	4	强	0	0	1	0	0	0	0	1.3	1979	1	0
256720	7	0	王雅煊	1	2016-04-05	8.97	1	66	6.5	14.9	23	3	1	0	250	3.8462	540	104	30	2	148	400					3	0	1	阴	0	0	0	1	1	0	0	2.3	1800	1	0
256696	8	0	汪芊彤	1	2016-04-15	7	5	66	7.5	17.2	31	2	1	0	190	2.5333	400	106	29	3	46	300					1	0	1	阴	0	0	1	1	0	0	0	2.2	1861
256677	9	0	邵子非	0	2016-04-21	8.97	1	69	8	16.8	30	3	1	1	130	1.625	460	195	55	4	23	400					1	0	1	阴	0	0	1	0	0	0	1	1.1	1909	2	1
256846	10	0	贾允茜	1	2016-04-22	5.03	1	60	6.5	18.1	12	2	1	0	160	2.4615	545	91	53	9	35	600					3	1	4	强	0	0	1	1	1	0	1	2.3	1872	1	0
256930	11	0	夏雅淇	1	2016-04-22	5.87	1	61	6.5	17.5	26	2	1	0	210	3.2308	430	67	43	2.5	58	600					1	1	4	强	1	0	1	0	0	0	1	2.6	1884	3	1				354.1	263.3	48.89
256692	12	0	唐艺宁	1	2016-04-28	8.77	1	65	7.4	17.5	31	3	1	0	190	2.5676	495	87	47	3	82	300					3	1	2	弱	0	0	1	1	0	0	0	3.16	1936	1	0
256979	13	0	袁千菡	1	2016-04-29	5.17	1	60	5.6	15.6	18	2	1	1	130	2.3214	490	500	56	2	18	400					1	0	1	阴	0	0	1	0	0	0	0	4.6	964
256982	14	0	朱一菲	1	2016-05-13	7.37	1	68	7.8	16.9	21	3	1	0	180	2.3077	555	77	52	2	67	400					3	0	1	阴	0	0	1	1	0	0	0	2.7	1949	2	1
256849	15	0	孙苗苗	1	2016-05-17	7.37	1	61	5.5	14.8	15	2	1	0	260	4.7273	450	131	54	2.5	51	400					1	0	1	阴	0	0	0	1	1	0	1	3.9	1998	3	1
256948	16	0	付诗瞳	1	2016-05-19	5.5	1	61	6.3	16.9	9	2	1	0	170	2.6984	435	82	46	3.5	36	300					2	0	1	阴	0	0	0	0	0	0	1	3	1799	3	1
257075	17	0	赵婉婷	1	2016-05-19	58.07	1	80	8.4	13.1	23	2	1	1	420	5	655	562	60	2	64	300					1	0	1	阴	0	0	1	0	0	0	0	3.2	617
256921	18	0	崔茜	1	2016-05-24	7.3	1	63	7	17.6	35	2	1	0	270	3.8571	465	82	33	3	23	400					1	1	3	中	0	0	1	0	0	0	0	1.9	1873
257026	19	0	韦大杰	0	2016-05-25	12.43	1	66	6.9	15.8	30	3	1	0	160	2.3188	380	69	33	3	22	400					1	0	1	阴	1	0	1	1	0	0	0	3.1	1960	1	0
257104	20	0	朱子	1	2016-05-27	6.8	1	67	7.5	16.7	21	3	1	1	160	2.1333	510	90	61	3	38	250					3	0	1	阴	0	0	0	1	0	0	0	2.4	1985	1	0
256843	21	0	秦岳东	0	2016-06-07	9.9	1	64	6	14.6	17	2	1	1	140	2.3333	500	282	52	2	39	200					1	0	1	阴	0	0	0	0	0	0	0	4.7	1907	1	0
257113	22	0	李静怡	1	2016-06-14	22.8	2	85	10	13.8	15	2	1	0	200	2	555	58	34	2	16	200					2	0	1	阴	0	0	0	0	0	0	0	2.1	1864	2	1
257157	23	0	李柏乐	0	2016-06-21	6.63	1	63	6.4	16.1	18	2	1	0	220	3.4375	390	128	50	6	94	150					1	0	1	阴	0	1	1	1	0	1	0	3.8	714	2	1
257158	24	0	张轶承	0	2016-06-22	10.2	1	73	6.5	12.2	31	3	1	0	310	4.7692	490	90	46	3.5	71	150					1	0	1	阴	0	0	1	0	0	0	0	2.8	1533	1	0
257165	25	0	雷欣润	0	2016-07-05	10.7	1	71	10.5	20.8	13	2	1	0	250	2.381	570	79	51	2	34	300					2	1	4	强	0	0	1	1	1	0	0	4.8	1827	1	0
257186	26	0	蔡芷恩	1	2016-07-06	7.43	1	64	6.7	16.4	36	3	1	1	180	2.6866	485	610	64	3	22	150					3	0	1	阴	0	0	1	0	0	0	1	1.6	1814	1	0
257142	27	0	李锐君	1	2016-07-07	12.57	1	60	5.9	16.4	26	3	1	0	180	3.0508	440	104	40	2	63	200					1	0	1	阴	0	0	1	1	0	0	0	2.79	1837	1	0
257261	28	0	刘静瑶	1	2016-07-08	12.87	1	71	7.8	15.5	0	2	1	1	230	2.9487	395	125	40	3	33	400					1	0	1	阴	1	0	1	1	0	0	0	2.7	1859	1	0				212.8	145.2	22.66
257258	29	0	黄昭文	0	2016-07-14	5.73	1	61	7	18.8	26	2	1	1	230	3.2857	600	633	58	4	84	500					2	0	1	阴	0	0	1	0	0	1	1	6	1916	1	0
257230	30	0	汤舒安	0	2016-07-19	5.03	1	67	7.4	16.5	9	2	1	0	210	2.8378	450	64	37	2	22	200					1	0	1	阴	0	0	1	1	0	0	0	2.8	1809	2	1
257253	31	0	杜晨曦	0	2016-07-26	7.97	1	64	6	14.6	21	2	1	0	200	3.3333	590	152	72	2	133	300					2	0	1	阴	0	0	1	1	0	1	1	4.3	941	3	1
257362	32	0	赵梓妍	1	2016-08-02	5.37	1	64	8.3	20.3	26	3	1	0	240	2.8916	430	83	42	3	61	200					1	0	1	阴	0	0	0	0	0	0	0	3.1	1680	1	0
257432	33	0	叶春萌	1	2016-08-11	5.5	1	58	5.4	16.1	23	2	1	1	160	2.963	340	280	67	4	40	200					2	0	1	阴	0	0	0	0	0	0	0	2.73	1883
257458	34	0	洪思敏	1	2016-08-14	85.53	5	119	22	15.5	0	1	0	1	620	2.8182	425	587	37	2	71	400					1	0	1	阴	0	0	0	0	0	0	0	2.8	1803	4	1
257332	35	0	王慧杰	0	2016-08-18	5.6	1	65	8.1	19.2	37	3	1	0	250	3.0864	440	86	38	4	30	600					1	0	1	阴	0	0	1	1	1	1	0	3.2	1908	2	1
257228	36	0	欧阳嘉熠	0	2016-08-30	8.27	1	64	6.7	16.4	30	3	1	0	230	3.4328	470	60	35	3	82	400					3	0	1	阴	0	0	1	1	0	0	0	2.1	1788	2	1
257374	37	0	符佳莹	1	2016-09-01	10.13	1	71	8.1	16.1	24	3	1	0	220	2.716	780	149	50	4	161	600					1	0	1	阴	1	0	1	1	0	1	1	2.5	1603
257423	38	0	郑诗琦	1	2016-09-07	14.23	1	70	6.8	13.9	5	2	1	0	160	2.3529	500	119	56	3	48	600					1	1	4	强	0	0	1	0	0	0	0	3.7	1787	1	0
257443	39	0	王艺晓	1	2016-09-12	9.67	1	65	8.2	19.4	30	3	1	0	170	2.0732	435	161	69	2	65	200					2	0	1	阴	0	0	1	0	1	0	1	4.8	1823	1	0
257269	40	0	韩博霖	0	2016-09-29	6.73	1	63	8	20.2	30	3	1	0	210	2.625	495	154	90	3	28	400					1	0	1	阴	0	0	1	0	1	1	0	5.4	1726	1	0
257544	41	0	罗浩航	0	2016-09-30	5.5	1	63	6.7	16.9	39	3	1	0	270	4.0299	630	102	75	3	50	300					1	0	1	阴	0	0	1	0	1	0	0	4	1841	1	0
257483	42	0	王梓诺	0	2016-09-30	4.97	1	62	6.6	17.2	14	2	1	1	120	1.8182	500	220	65	4	76	600					1	0	1	阴	0	0	1	0	0	1	0	2.5	1701
257465	43	0	黄已轩	1	2016-10-09	6.87	1	65	7.5	17.8	30	3	1	0	170	2.2667	475	115	72	4	21	500					1	0	1	阴	0	0	1	0	1	0	0	3.59	1772	1	0
257366	44	0	吴欣潼	1	2016-11-08	7.23	1	63	5.5	13.9	16	2	1	1	180	3.2727	440	350	55	3	48	300					1	0	1	阴	1	0	0	1	0	1	0	5.07	1812						119.9	70.7	20.09
257585	45	0	管政	0	2016-11-11	6.03	1	66	7	16.1	31	3	1	1	130	1.8571	575	261	61	4	78	1700					1	0	1	阴	0	0	1	1	0	0	0	4.8	1719	4	1
257698	46	0	谭善馨	1	2016-11-17	85.53	1	124	24	15.6	0	1	0	0	280	1.1667	550	99	49	2	59	300					1	0	1	阴	1	0	0	0	0	0	0	2.2	1734	1	0				424	182.1	18.6
257719	47	0	郑楚仪	1	2016-11-30	5.67	1	60	6.7	18.6	34	3	1	0	250	3.7313	553	112	72	2	59	400					1	1	4	强	0	0	1	0	0	0	0	3.62	1408	1	0
257592	48	0	李佳霖	0	2016-12-01	8.53	1	62	6.2	16.1	14	2	1	0	200	3.2258	620	162	70	2	89	400					2	0	1	阴	0	0	0	0	0	0	0	7.4	1747	1	0
257660	49	0	方梓悦	1	2016-12-10	5.33	1	61	6.8	18.3	18	2	1	1	300	4.4118	393	590	52	3	34	200					1	1	3	中	1	0	1	1	0	0	0	2.5	975	2	1				541.6	387.6	11.76
257821	50	0	凌子琪	1	2016-12-13	5.97	1	68	7.6	16.4	17	2	1	1	230	3.0263	560	178	55	2.5	18	400					1	0	1	阴	1	0	0	1	0	0	0	3.7	1764	2	1
257294	51	0	阮子晴	1	2016-12-23	10.97	1	57	5.7	17.5	12	2	1	0	200	3.5088	480	83	60	3	91	200					1	1	2	弱	0	0	1	1	0	0	0	6.84	1705	1	0				956	413.8	10.41
257538	52	0	李荣轩	0	2016-12-27	26.57	1	66	12.8	29.4	7	2	1	0	220	1.7188	598	112	86	2	134	300					3	0	1	阴	0	0	0	0	0	0	0	3.3	1595
257802	53	0	解书琳	1	2016-12-27	166.9	5	146	39	18.3	9	2	1	1	520	1.3333	750	670	36	2	50	600					2	0	1	阴	0	0	0	1	0	0	1	3.9	1753	2	1
257722	54	0	徐诺然	1	2017-01-03	5	1	62	7.5	19.5	15	2	1	1	180	2.4	613	300	94	3	18	400					1	0	1	阴	0	0	1	0	0	0	0	5.89	1640
257737	55	0	张泽天	1	2017-01-05	6.07	1	64	6.8	16.6	27	2	1	0	270	3.9706	680	89	55	3	28	1500					3	0	1	阴	1	0	1	1	0	0	0	3.7	1646	1	0
257764	56	0	陈恩希	1	2017-01-10	6.87	1	64	7.9	19.3	25	3	1	0	190	2.4051	650	139	79	2.5	42	400					1	0	1	阴	0	0	1	1	1	0	0	3.3	1644	1	0
257948	57	0	王冠喆	0	2017-01-10	25.7	1	90	16	19.8	0	1	0	1	380	2.375	700	518	85	3	34	800					1	0	1	阴	0	0	1	1	0	0	0	2.8	1503	1	0
257773	58	0	王嘉歆	1	2017-01-12	13.77	1	65	7.5	17.8	17	2	1	0	190	2.5333	650	104	80	4	113	400					1	0	1	阴	0	0	1	1	1	1	0	2.5	1560	1	0
257498	59	0	马凡茜	1	2017-01-20	6.6	1	60	5.6	15.6	25	2	1	1	105	1.875	385	243	54	4	25	400					1	0	1	阴	0	0	0	0	1	0	0	4	1652	1	0
257903	60	0	佟泊睿	0	2017-01-25	27.3	5	90	12.8	15.8	11	2	1	1	580	4.5312	450	537	55	5	48	200					1	0	1	阴	0	0	0	0	0	0	0	4.9	1526	2	1
256149	61	0	支静怡	1	2017-02-14	53.4	1	105	21	19	0	1	0	0	220	1.0476	560	121	45	2	31	400					1	1	4	强	1	0	0	0	0	0	0	4.4	1704	1	0
257757	62	0	杨晨旭	0	2017-02-15	12.93	1	70	9	18.4	20	2	1	1	540	6	420	176	81	2	27	500					1	1	4	强	0	0	0	0	0	0	0	3.2	1611	1	0
257634	63	0	关若萱	1	2017-02-16	7.63	1	60	7.8	21.7	35	3	1	0	240	3.0769	625	174	65	2.5	33	200					2	0	1	阴	0	0	1	1	1	1	0	2.4	1702
257913	64	0	董惠妍	1	2017-02-21	5.73	1	62	6.6	17.2	19	3	1	0	230	3.4848	885	140	76	3	32	400					1	1	4	强	0	0	1	0	1	0	1	1.99	1610	2	1
257958	65	0	陈优璇	1	2017-03-07	6.5	1	62	7	18.2	28	2	1	0	190	2.7143	442	91	56	3	34	250					1	0	1	阴	0	0	1	1	0	0	0	2.8	1627
258043	66	0	段欣妍	1	2017-03-17	5.4	1	61	6.1	16.4	2	2	1	0	130	2.1311	550	134	103	3	43	200					3	0	1	阴	0	0	1	1	0	1	1	4.3	1667
258168	67	0	何宇恒	0	2017-03-21	18.93	1	72	9	17.4	20	2	1	0	240	2.6667	496	88	48	3	42	200					1	0	1	阴	0	0	1	1	0	1	1	4.2	1663
257984	68	0	翟誉程	0	2017-03-30	8.17	1	76	8	13.9	4	2	1	0	200	2.5	595	137	73	1.5	23	800					1	1	3	中	0	0	1	0	0	0	0	2.5	1471	2	1
258005	69	0	詹佳欣	1	2017-04-01	20.23	1	70	8	16.3	7	2	1	0	190	2.375	480	114	62	2	29	100					1	0	1	阴	1	0	1	1	0	0	0	3.1	1597	1	0				246.5	135.3	9
258146	70	0	夏晨熙	1	2017-04-06	5.13	1	62	6.5	16.9	17	3	1	0	270	4.1538	575	90	53	3	16	700					2	0	1	阴	0	0	1	1	0	0	1	5.5	1671	3	1
258096	71	0	杨羽菲儿	1	2017-04-13	10.23	1	67	7.5	16.7	12	2	1	0	210	2.8	430	153	44	4	42	300					2	0	1	阴	0	0	1	0	0	0	0	2	1495	1	0
258157	72	0	马婉荣	1	2017-04-14	6.47	1	55	7	23.1	22	2	1	0	180	2.5714	590	122	54	3	44	400					1	0	1	阴	0	0	1	0	1	1	1	3.1	1596	1	0
258191	73	0	郭淑颖	1	2017-04-20	7.6	1	68	8	17.3	17	2	1	0	230	2.875	490	107	70	2	48	200					1	0	1	阴	0	0	1	0	0	0	1	3.1	1390	1	0
257828	74	0	唐嘉琳	1	2017-04-23	14.23	1	80	11.3	17.7	0	1	0	1	270	2.3894	570	261	52	2	24	400					1	0	1	阴	0	0	0	0	0	0	0	6.2	1604
257683	75	0	韩雨珊	1	2017-04-25	9.4	1	67	6.3	14	24	3	1	0	250	3.9683	540	128	67	2	29	500					1	0	1	阴	0	0	1	1	0	0	1	5.9	1603	1	0
258262	76	0	何家慧	1	2017-05-04	6.43	1	63	6	15.1	21	2	1	0	230	3.8333	475	149	36	3	54	200					2	0	1	阴	0	0	1	1	0	0	0	2.4	1209	2	1				139.9	163.9	18.93
258230	77	0	王修涛	0	2017-05-09	5.73	1	63	7	17.6	14	2	1	0	340	4.8571	495	86	46	3	35	400					2	0	1	阴	1	0	0	0	1	0	1	5.1	1199	1	0				2355.7	1196.1	23.84
257882	78	0	吴茂康	0	2017-05-11	23.47	5	81	12	18.3	11	2	1	1	180	1.5	530	209	18	4	36	200					1	0	1	阴	0	0	0	0	0	0	0	3.8	1558	1	0
258042	79	0	唐梓林	1	2017-05-21	94.73	1	135	29	15.9	0	1	0	1	560	1.931	555	598	112	2	19	600					1	0	1	阴	0	0	0	0	0	1	0	3	1601	2	1
258438	80	0	刘雅婷	1	2017-05-22	3.23	1	58	6.1	18.1	12	2	1	1	230	3.7705	460	638	56	2	26	590					1	0	1	阴	0	0	1	0	0	1	0	4.9	1481
258316	81	0	汪楚轶	0	2017-05-25	80.3	1	108	17.5	15	4	1	0	1	500	2.8571	565	641	57	3	72	700					1	0	1	阴	1	0	1	1	0	0	0	2.6	1409	1	0				283.1	223.1	23.71
257847	82	0	李子豪	0	2017-06-06	18.87	1	74	9	16.4	4	1	0	0	310	3.4444	650	113	72	2	38	600					1	1	2	弱	0	0	1	0	0	0	1	5	1416	1	0
258420	83	0	郑晨希	1	2017-06-07	6.07	1	60	5.3	14.7	39	3	1	0	220	4.1509	540	174	59	4	19	300					1	0	1	阴	0	0	0	0	0	0	0	3.7	1499	2	1
258364	84	0	赖梓隆	0	2017-06-07	5.93	1	69	7.2	15.1	28	3	1	1	339	4.7083	487	610	45	2	28	400					1	0	1	阴	0	0	0	0	1	0	0	4.9	1510
258137	85	0	易安彤	1	2017-06-08	8.9	1	62	5.5	14.3	22	3	1	0	260	4.7273	570	77	47	2.5	21	250					1	0	1	阴	0	0	0	0	0	0	0	2	1622	1	0
258153	86	0	周季杭	0	2017-06-09	7.67	1	65	7.2	17	11	2	1	0	220	3.0556	520	63	33	2	26	200					1	1	2	弱	0	0	1	1	0	0	0	6.3	1515
257353	87	0	杜怡曼	1	2017-06-13	34.13	5	93	13	15	6	3	1	1	730	5.6154	529	583	56	5	71	500			是 31		1	0	1	阴	1	0	0	0	0	1	0	2.6	1497
258321	88	0	文晓慧	1	2017-06-14	11	1	63	6	15.1	12	2	1	0	230	3.8333	345	82	40	1.5	73	200					2	0	1	阴	0	0	0	0	0	0	0	2.3	1400	1	0
258433	89	0	于越	1	2017-06-21	15.97	1	73	8.3	15.6	14	3	1	1	290	3.494	420	127	40	2	51	300					1	1	4	强	0	0	1	1	0	0	1	3.7	1401	2	1
258437	90	0	郑昕宜	1	2017-06-22	7.5	1	64	6.5	15.9	27	2	1	0	195	3	465	54	33	4	17	205					1	0	1	阴	0	0	0	0	0	0	0	2.7	1502	1	0
258431	91	0	钟煜	0	2017-06-22	35.2	1	85	11.8	16.3	0	1	0	1	400	3.3898	495	610	46	3	15	300					1	1	2	弱	1	0	0	1	0	0	0	5.8	1387
258284	92	0	钟明橲	0	2017-06-27	6.67	1	60	7	19.4	18	2	1	0	200	2.8571	590	97	60	3	44	400					1	0	1	阴	0	0	0	0	0	0	0	3.37	1484
258412	93	0	任柏帆	0	2017-06-28	5.8	1	61	5.7	15.3	26	3	1	0	190	3.3333	495	67	42	2.5	28	200					1	0	1	阴	1	0	0	0	0	0	1	2.7	1490	1	0				1053.2	456.4	61.15
258383	94	0	谢佳琪	1	2017-06-28	40.27	1	90	12.5	15.4	1	2	1	1	450	3.6	400	522	53	2	29	200					2	0	1	阴	0	0	1	1	0	0	1	4.3	1314	1	0
258463	95	0	陈达杰	0	2017-07-06	5.67	1	65	6	14.2	18	2	1	0	250	4.1667	460	123	39	2	24	200					1	0	1	阴	0	1	1	1	0	0	0	0.9	1117	1	0
258485	96	0	孟峻锋	0	2017-07-11	6.93	1	67	7	15.6	24	3	1	0	260	3.7143	510	92	47	2	33	100					2	1	2	弱	0	0	1	0	0	0	0	2.8	1471	1	0
258467	97	0	陈家豪	0	2017-07-12	7.27	1	66	7	16.1	12	2	1	0	196	2.8	510	96	44	3	19	100					1	1	3	中	0	0	1	1	0	0	0	6	1475	1	0
258380	98	0	刘梓洋	0	2017-07-13	6.97	1	61	6.1	16.4	20	2	1	0	123	2.0164	422	148	36	3	16	400					1	0	1	阴	0	0	1	1	1	0	0	6.9	1549
258379	99	0	何家怡	1	2017-07-14	7	1	64	5.5	13.4	0	1	0	0	236	4.2909	596	88	50	2	95	300					1	1	4	强	0	0	1	1	0	0	1	4.3	1470	1	0
258621	100	0	张殷鸣	0	2017-07-21	7.4	1	65	7	16.6	21	2	1	0	308	4.4	491	71	50	2	42	300					1	0	1	阴	0	0	1	1	0	0	0	1.1	1045	2	1
258203	101	0	程虞茉	1	2017-07-23	9.07	1	63	8	20.2	21	2	1	1	427	5.3375	548	672	47	2	29	400					1	1	3	中	0	0	1	0	0	0	0	5.14	846	1	0
258385	102	0	程茗森	0	2017-07-25	10.43	1	67	7	15.6	16	2	1	0	194	2.7714	465	77	38	2	61	200					1	1	4	强	1	0	1	0	0	1	1	2.4	1553	2	1				285.8	270.5	7.16
258765	103	0	谭煜颖	0	2017-07-25	7.77	1	65	5	11.8	12	2	1	0	255	5.1	528	129	54	3	33	400					2	0	1	阴	0	0	1	0	0	1	0	2.33	1476
258682	104	0	黄字立	0	2017-07-27	8.57	1	74	9.5	17.3	23	3	1	0	283	2.9789	406	70	47	2	37	200	是 burkitt淋巴瘤	1238			1	0	1	阴	0	1	1	1	0	0	1	3	824	1	0
258176	105	0	毛鲲程	0	2017-08-01	8.93	1	69	8	16.8	9	2	1	0	256	3.2	689	146	86	3	31	200					2	0	1	阴	0	0	0	1	0	1	1	3.2	1416	1	0
258441	106	0	于敏婧	1	2017-08-01	5.6	1	62	7.5	19.5	21	2	1	0	218	2.9067	375	93	39	2	38	150					1	0	1	阴	0	0	0	0	0	1	0	4.9	1514	1	0
258413	107	0	邓焌乐	0	2017-08-02	6.53	1	65	6	14.2	20	3	1	0	205	3.4167	591	74	42	2	25	300					1	0	1	阴	0	0	1	1	0	0	1	3.1	1444	1	0
258402	108	0	王岳乾	0	2017-08-02	14.6	1	75	9	16	0	1	0	0	245	2.7222	621	228	47	2	25	600					3	1	2	弱	0	0	0	1	0	0	1	3.3	1462
258518	109	0	马衣凡	1	2017-08-08	6.3	1	62	6	15.6	29	3	1	0	206	3.4333	450	108	59	3	32	150					1	0	1	阴	0	0	1	0	0	0	0	9.2	1494	1	0
258562	110	0	古思睿	1	2017-08-09	6.8	1	62	5.1	13.3	12	2	1	0	139	2.7255	500	99	37	3	35	700					1	0	1	阴	0	0	1	1	1	1	0	3.9	1521	1	0
258490	111	0	林俊松	0	2017-08-10	15.5	1	72	7.6	14.7	0	1	0	0	350	4.6053	516	78	36	22	48	400					1	0	1	阴	0	0	1	0	1	1	0	2.2	1443	1	0
258470	112	0	农雅霖	1	2017-08-10	10.8	1	65	7	16.6	11	1	0	0	210	3	570	164	58	4	28	600					1	0	1	阴	0	0	1	0	0	0	0	3.5	1521	1	0
258678	113	0	张哲宁	0	2017-08-11	6.5	1	64	7	17.1	15	2	1	0	260	3.7143	485	69	37	3	30	200					3	0	1	阴	0	0	0	0	0	0	0	3.9	1420	2	1
258686	114	0	赵翌宸	0	2017-08-15	5.77	1	62	7	18.2	31	2	1	0	288	4.1143	380	75	30	2	33	200					1	0	1	阴	0	0	1	0	0	0	1	1.3	1437	1	0
258516	115	0	张涵	0	2017-08-15	9.37	1	72	7.5	14.5	0	1	0	0	170	2.2667	450	97	55	3	65	400					1	0	1	阴	0	0	1	1	0	0	0	3	1456	2	1
258797	116	0	刘雨泽	1	2017-08-16	9.73	1	70	6.5	13.3	28	2	1	1	260	4	480	332	37	3	17	300					1	0	1	阴	0	0	0	0	0	0	0	2.7	1390	2	1
258707	117	0	李沛杨	0	2017-08-16	6.83	1	68	8.6	18.6	24	3	1	1	300	3.4884	498	599	51	2	19	400					1	0	1	阴	0	0	0	0	0	0	1	3	1437	2	1
258618	118	0	金语希	1	2017-08-18	6.57	1	66	8.5	19.5	28	3	1	0	226	2.6588	475	94	69	3	27	200					2	0	1	阴	0	0	0	0	0	0	0	2.8	1414	1	0
258729	119	0	梁芯悦	1	2017-08-22	7.47	1	63	6	15.1	19	2	1	0	168	2.8	452	175	70	3	70	300					1	0	1	阴	0	0	1	0	0	1	0	2.6	1395	2	1
258767	120	0	李佳芮	1	2017-08-23	8.07	1	69	6.3	13.2	22	2	1	0	250	3.9683	405	81	47	3	59	200					2	1	4	强	1	0	1	1	0	1	0	6	1427	1	0				484.4	299.2	9.9
258655	121	0	陈骏伟	0	2017-08-24	6.1	1	64	6	14.6	25	2	1	0	290	4.8333	490	111	53	5	21	200					1	0	1	阴	0	0	1	1	0	0	0	2.9	1446	1	0
258717	122	0	王英杰	0	2017-08-25	6.7	1	66	7	16.1	16	2	1	0	198	2.8286	449	81	48	3	27	200					1	0	1	阴	1	0	1	1	0	0	0	2.16	1487	1	0				331.9	254.9	41.45
258827	123	0	苏德才	0	2017-08-28	18.57	1	75	10	17.8	21	2	1	0	218	2.18	465	65	38	3	51	200					1	1	2	弱	1	0	1	1	0	0	1	2.2	1452	1	0				155.8	83	152.33
258568	124	0	叶李增	0	2017-08-29	8.1	1	62	7.2	18.7	11	2	1	0	318	4.4167	535	89	44	3	120	300					2	0	1	阴	0	0	1	0	0	0	1	1.8	1429	2	1
258407	125	0	孟昱霖	1	2017-08-29	7.3	1	68	6.4	13.8	11	2	1	0	190	2.9688	390	122	55	2	17	300					3	0	1	阴	0	0	1	0	1	0	0	2.4	1424	1	0
257884	126	0	赵畯铧	0	2017-09-07	27.67	1	89	12	15.1	0	1	0	0	183	1.525	581	128	88	3	25	200					1	0	1	阴	0	0	0	1	0	0	0	2.9	1437	1	0
258693	127	0	莫萩妍	1	2017-09-07	7.6	1	64	6.5	15.9	20	2	1	0	200	3.0769	433	80	39	3	53	200					1	0	1	阴	0	0	1	1	0	1	1	3.8	1434
258788	128	0	胡莛羽	1	2017-09-12	5.73	1	64	6	14.6	20	3	1	0	228	3.8	425	99	37	2	30	200					1	0	1	阴	0	0	1	1	1	1	0	3.9	577	1	0
456975	129	0	韦伊莹	1	2017-09-12	9.87	4	65	5.5	13	12	2	1	0	234	4.2545	470	91	36	2	24	100					1	1	4	强	0	1	1	0	1	0	1	1.4	1477	1	0
258144	130	0	闫昕依	1	2017-09-14	9.17	1	54	7.2	24.7	37	3	1	0	160	2.2222	530	82	48	3	57	200					2	1	3	中	0	0	0	0	1	0	1	3	1461	1	0
258612	131	0	邹沐卉	1	2017-09-15	8.2	1	63	6	15.1	26	2	1	1	230	3.8333	450	654	52	3	16	200					1	0	1	阴	0	0	0	1	0	0	0	3.3	1222
258781	132	0	薛恬心	1	2017-09-19	11.6	1	71	8.5	16.9	0	1	0	0	219	2.5765	500	84	55	2	22	150					1	0	1	阴	0	0	1	1	0	0	0	3.5	1401	1	0
258862	133	0	鄢云蕾	1	2017-09-19	5.6	1	60	7	19.4	30	3	1	0	260	3.7143	400	144	48	3	25	400					1	0	1	阴	0	0	1	0	0	0	0	3.8	1413	1	0
258786	134	0	李扬硕	0	2017-09-21	6.13	1	68	8.5	18.4	23	3	1	0	286	3.3647	405	81	47	4	28	200					1	0	1	阴	0	0	1	0	0	0	0	1.7	1448	3	1
258739	135	0	刘栩扬	0	2017-09-21	5.13	1	63	6	15.1	15	2	1	0	170	2.8333	506	226	52	3	22	300					1	0	1	阴	0	0	1	1	1	0	0	3.1	1509	1	0
258798	136	0	刘卓	1	2017-09-22	7.67	1	58	8	23.8	17	2	1	0	219	2.7375	450	72	40	3	28	200					1	0	1	阴	0	0	1	0	0	0	1	2.1	1499	2	1
258920	137	0	梁梓晨	0	2017-09-25	10.03	1	64	5.8	14.2	30	3	1	0	255	4.3966	428	92	57	2	44	200					3	0	1	阴	0	0	1	0	0	0	1	3.7	1312
258566	138	0	陈俊煜	0	2017-09-25	8.77	1	68	7	15.1	27	2	1	1	420	6	528	511	49	2	16	400					3	1	2	弱	1	0	0	0	0	0	0	5.1	1493	2	1				192	272	62
258591	139	0	刘紫璇	1	2017-09-26	6.43	5	58	5.2	15.5	9	1	0	1	134	2.5769	442	619	63	2	146	300					2	0	1	阴	0	0	0	1	0	1	0	6.1	1399	2	1
258838	140	0	卢明皓	0	2017-09-30	6.13	1	67	8.5	18.9	28	3	1	0	214	2.5176	430	58	41	3	27	300				0	2	0	1	阴	1	0	1	1	0	0	0	1.9	787
258975	141	0	张懿鑫	1	2017-10-17	7.63	1	69	8	16.8	26	3	1	0	290	3.625	445	99	55	2	70	490					3	0	1	阴	0	0	0	0	0	0	0	3.4	1490	1	0
258953	142	0	冷金蔚	1	2017-10-18	5.3	1	60	4.8	13.3	30	2	1	0	215	4.4792	475	80	53	3	53	400					1	0	1	阴	0	0	1	0	0	0	0	2.2	1456	1	0
259012	143	0	李和硕	0	2017-10-19	8.7	1	64	8	19.5	27	3	1	1	340	4.25	562	757	38	5	14	600					2	0	1	阴	0	0	0	0	0	0	0	4.5	1321	1	0
258919	144	0	徐承睿	0	2017-10-20	5.6	1	58	6	17.8	21	2	1	0	185	3.0833	540	86	45	3	17	300					1	0	1	阴	0	0	1	0	0	0	0	2.8	1254	1	0
258903	145	0	徐梦瑜	1	2017-10-23	7.77	1	67	7	15.6	17	2	1	1	140	2	465	280	43	3	15	200					1	1	3	中	0	0	1	0	1	0	0	1.2	1425
259042	146	0	罗仕宸	0	2017-10-24	8.7	2	68	7.03	15.2	33	3	1	0	165	2.3471	410	80	38	4	52	200					3	0	1	阴	0	0	1	0	0	0	0	3.2	1183	1	0
259015	147	0	何嘉萌	1	2017-10-25	20.03	1	75	12	21.3	13	2	1	0	244	2.0333	545	171	66	2	65	400					1	0	1	阴	0	1	1	1	1	1	0	7.6	728	3	1
259014	148	0	陈昕睿	1	2017-10-27	6.67	1	63	7	17.6	22	2	1	1	285	4.0714	405	437	61	4	15	200					1	0	1	阴	1	0	1	0	1	0	0	3.33	879						88.4	103.3	7.28
258949	149	0	丘嘉庆	0	2017-11-02	63	1	100	14	14	14	2	1	0	275	1.9643	720	214	43	3	50	700					1	0	1	阴	0	1	1	0	1	0	0	1.85	1416	1	0
258986	150	0	袁静琳	1	2017-11-07	5.4	1	67	8	17.8	22	3	1	0	273	3.4125	645	142	42	3	38	200			是 171		1	1	4	强	1	0	0	0	0	1	0	3.2	1381
258948	151	0	郑一凡	0	2017-11-09	9	1	66.8	7.5	16.8	15	2	1	0	168	2.24	420	119	55	2	42	600					2	1	4	强	0	0	1	1	1	0	1	2.3	1384	1	0
460636	152	0	卓嘉蕊	1	2017-11-14	27.7	1	88	14.6	18.9	1	2	1	0	336	2.3014	615	100	76	2	19	500					1	1	4	强	0	0	1	0	1	0	0	3.7	1340	1	0
259020	153	0	杨芷硕	1	2017-11-21	6.03	1	60	5.7	15.8	14	2	1	0	250	4.386	525	131	48	3	33	300					3	1	4	强	1	0	1	1	1	1	0	5.6	1389	1	0				175.6	146	13.2
259048	154	0	彭绎欣	1	2017-11-21	36.3	5	94	12.5	14.1	0	1	0	0	333	2.664	510	89	37	2	27	300					1	0	1	阴	0	0	0	0	0	0	0	1	1445
257482	155	0	杨馨雅	1	2017-11-28	121.23	1	132	27	15.5	0	1	0	0	406	1.5037	694	128	76	1	24	800					2	0	1	阴	0	0	1	1	0	0	0	4.3	1362
258985	156	0	郭亦姝	1	2017-12-01	6.73	1	64	7.6	18.6	18	2	1	1	310	4.0789	405	402	57	4	20	350					1	0	1	阴	1	0	0	1	0	0	0	3.2	1387	2	1				84.4	108.5	16.2
259114	157	0	何沐谦	0	2017-12-05	6.03	1	57	5.7	17.5	3	1	0	0	213	3.7368	480	131	40	2	33	200					1	0	1	阴	0	0	1	1	0	0	0	2.5	1413	1	0
259137	158	0	闫丹榕	1	2017-12-12	5.67	1	62	6.5	16.9	34	3	1	0	250	3.8462	449	64	54	3	23	200					1	0	1	阴	1	0	1	0	1	0	0	4.52	1373
258741	159	0	吴梓文	0	2017-12-13	6.17	1	62	5	13	11	2	1	1	170	3.4	270	514	42	4	24	300					2	0	1	阴	1	0	0	1	0	0	0	4.6	1357						230.3	237.7	27.2
259011	160	0	范海燕	1	2017-12-14	15.37	1	72	10	19.3	2	1	0	0	223	2.23	631	112	70	3	17	400					1	1	4	强	0	0	1	0	0	0	0	7.9	714	2	1
462946	161	0	聂新格	1	2017-12-17	8.07	1	67	8	17.8	19	3	1	1	420	5.25	530	630	63	2	88	900					2	0	1	阴	0	0	1	0	1	0	0	1.6	1308	1	0
259262	162	0	张夆硕	0	2017-12-21	5.67	1	65	7.8	18.5	21	3	1	0	327	4.1923	375	67	32	2	57	200					1	0	1	阴	0	0	1	0	1	0	1	3.6	1378	1	0
259203	163	0	贾咏馨	1	2017-12-26	6	1	61	6.7	18	12	2	1	0	290	4.3284	420	71	49	2	68	400					1	0	1	阴	0	0	1	1	0	0	0	2.4	1230	1	0
259258	164	0	白宇杉	1	2017-12-26	9.37	1	71	7.4	14.7	19	3	1	1	520	7.027	540	693	73	2	67	600					1	0	1	阴	0	0	0	0	1	0	1	2.4	1361
259176	165	0	廖彩婷	1	2017-12-27	6.67	1	60	6.5	18.1	17	2	1	0	180	2.7692	470	63	39	2	65	200					1	0	1	阴	0	0	1	1	0	0	1	2.34	1394	1	0
259148	166	0	王子皓	0	2017-12-29	5.93	1	66.6	9.2	20.7	18	2	1	0	290	3.1522	438	92	52	2	22	400					1	0	1	阴	0	0	1	0	0	0	1	4.2	1307	2	1
259208	167	0	王欣冉	1	2018-01-02	8	1	68	9	19.5	21	2	1	0	268	2.9778	425	114	76	1	20	200					1	1	3	中	0	0	1	0	1	0	0	4	1191	1	0
259220	168	0	刘睿	1	2018-01-04	4.7	1	59.8	5.8	16.2	20	2	1	0	229	3.9483	484	75	53	3	42	250					1	0	1	阴	0	0	1	0	0	0	1	2.4	1190	2	1
259130	169	0	杜语嫣	1	2018-01-05	10.13	1	67	7	15.6	23	3	1	1	138	1.9714	390	253	45	3	59	290					2	0	1	阴	0	0	0	1	0	0	0	4.1	1307
259275	170	0	耿梓慕	0	2018-01-09	5.47	1	66.6	7.4	16.7	28	3	1	0	193	2.6081	360	177	57	2	26	400					1	0	1	阴	0	0	1	0	0	0	0	3.4	1277	1	0
259301	171	0	胡皓雯	1	2018-01-09	6.2	1	64	6.5	15.9	27	2	1	0	246	3.7846	450	114	64	1	18	200					3	1	4	强	0	0	1	1	0	0	0	1.7	1133	3	1
259291	172	0	李稚绫	1	2018-01-11	5.87	1	62	5.8	15.1	13	2	1	0	238	4.1034	460	60	42	2	22	250					2	0	1	阴	0	0	1	1	0	1	0	3.6	1169	1	0
259308	173	0	钟梓涵	1	2018-01-16	6.33	1	57	4.7	14.5	21	2	1	0	179	3.8085	450	67	42	2	49	300					1	0	1	阴	0	0	1	1	0	0	1	6.61	1245	1	0
258938	174	0	刘芙溪	1	2018-01-16	28.47	1	87	11	14.5	0	1	0	0	370	3.3636	390	67	50	1	23	400					1	1	2	弱	0	0	0	0	0	0	0	2.2	1263	1	0
259228	175	0	倪凤希	1	2018-01-17	8.7	1	60	6.1	16.9	46	3	1	0	180	2.9508	430	161	48	4	95	600					2	0	1	阴	0	0	1	0	0	0	0	3.6	1188	1	0
259177	176	0	乔泓毅	0	2018-01-17	6.47	1	59	5.6	16.1	13	2	1	1	230	4.1071	500	607	43	9	89	1200					2	0	1	阴	0	0	1	0	0	0	1	3.7	1197	1	0
259263	177	0	严家杨	1	2018-01-18	4.87	1	64	7	17.1	15	2	1	0	298	4.2571	510	63	43	3	18	400					3	0	1	阴	0	0	0	1	0	0	0	2.8	1243	1	0
258870	178	0	张睿辰	0	2018-01-23	38.9	5	110	17	14	0	1	0	0	405	2.3824	519	82	44	3	24	650					3	0	1	阴	0	0	0	0	0	0	0	2.8	1191	1	0
259197	179	0	张子辰	0	2018-01-23	13.23	1	75	9	16	13	2	1	0	204	2.2667	495	144	66	3	16	300					1	0	1	阴	0	0	1	0	0	0	0	3	1231	1	0
259306	180	0	何丽玲之女	1	2018-01-25	6.87	1	63.1	5.7	14.3	23	2	1	0	280	4.9123	540	122	65	5	74	300					1	0	1	阴	0	0	1	1	0	0	0	1.99	742
259254	181	0	苏则翰	0	2018-01-26	8	1	62	5.5	14.3	24	3	1	1	161	2.9273	580	267	87	4	47	200					3	0	1	阴	0	0	0	1	0	0	1	3	1217	2	1
257844	182	0	陈力冉	0	2018-01-31	22.7	1	80	10	15.6	0	1	0	1	270	2.7	510	519	52	3	26	200					1	0	1	阴	0	0	1	0	0	0	0	2.3	1213	4	1
259398	183	0	刘鸿宇	0	2018-02-06	6.77	1	68	7	15.1	4	2	1	0	313	4.4714	420	81	29	3	31	200					1	0	1	阴	0	0	0	0	1	0	1	6.3	1255	1	0
259534	184	0	范文哲	0	2018-02-23	6.97	1	66	7.6	17.4	15	2	1	1	456	6	365	552	45	3	24	200					2	0	1	阴	0	0	0	1	1	0	0	3	1168	2	1
258531	185	0	常书瑗	1	2018-03-01	14.47	1	67	8.5	18.9	12	2	1	0	245	2.8824	455	71	39	3	32	300					1	0	1	阴	0	0	1	0	0	0	0	2.8	1109	1	0
259527	186	0	刘辰	0	2018-03-06	6.93	1	60	7.4	20.6	18	2	1	0	212	2.8649	495	94	59	2	25	400					3	0	1	阴	0	0	1	1	1	0	0	3.6	1183	1	0
259615	187	0	石思涵	1	2018-03-10	16.23	1	71	8	15.9	19	3	1	0	245	3.0625	390	80	48	3	25	300					3	0	1	阴	0	0	1	1	0	0	1	7.6	1141	2	1
259530	188	0	郑鑫权	0	2018-03-16	6.27	1	59	5.92	17	28	3	1	0	209	3.5304	460	120	70	3	47	380					1	0	1	阴	0	0	1	1	0	0	0	6.7	1207
259587	189	0	黎再彦	0	2018-03-16	5.67	1	64.2	6.63	16.1	17	2	1	0	280	4.2232	630	113	54	3	19	450					1	0	1	阴	0	0	1	0	0	0	0	5.1	1113	2	1
259616	190	0	袁周	1	2018-03-22	5.2	1	62.1	5.21	13.5	16	2	1	0	224	4.2994	380	125	45	3	17	200					2	0	1	阴	0	0	0	0	0	1	0	3.3	1202	1	0
259656	191	0	王子埼	1	2018-03-24	5	1	62	7.3	19	30	3	1	1	260	3.5616	645	600	77	15	41	600					2	0	1	阴	0	0	0	0	1	0	1	6.54	854
259589	192	0	姜婉莹	1	2018-03-27	6.87	1	53	6.72	23.9	16	2	1	0	236	3.5119	390	54	30	2	13	236					1	0	1	阴	0	0	1	0	0	0	0	6.4	1179	2	1
259602	193	0	董伊一	1	2018-03-29	4.37	1	62.6	5.22	13.3	12	2	1	0	179	3.4291	465	84	46	3	24	450					1	0	1	阴	0	1	1	0	0	0	1	2.7	1068	1	0
259424	194	0	李毅卓	1	2018-03-30	7	1	69	8	16.8	23	3	1	0	220	2.75	380	66	38	2	60	160					3	0	1	阴	0	0	1	0	0	0	0	1.9	1089	1	0
259608	195	0	王韵仪	1	2018-04-03	7.4	1	70	7.5	15.3	25	3	1	0	340	4.5333	435	92	42	2	23	200					1	0	1	阴	0	0	1	0	1	0	0	1.7	1065
259678	196	0	严梓萱	1	2018-04-03	6.63	1	65	7.2	17	21	3	1	0	260	3.6111	475	212	55	2.5	48	200					1	0	1	阴	1	0	1	1	0	0	0	4.5	1191						435.4	313.9	15.88
259756	197	0	赵柏焱	0	2018-04-11	6.57	1	52.7	6.8	24.5	20	2	1	1	266	3.9118	530	470	54	7	34	700					1	0	1	阴	1	0	1	0	1	0	1	2.52	1196	1	0				218	178.2	8.2
259626	198	0	陈志玮	0	2018-04-12	8.2	1	62	6.5	16.9	18	2	1	1	160	2.4615	532	689	77	3	53	400					1	0	1	阴	1	0	0	0	1	0	0	6.1	1106	3	1				86.5	141.8	17
259660	199	0	代一然	1	2018-04-13	4.4	1	61	5.6	15	8	2	1	0	200	3.5714	710	155	86	3	15	1100					1	0	1	阴	0	0	1	1	0	1	0	2.4	1203	1	0
259620	200	0	严佳	1	2018-04-17	16.37	1	73	6.9	12.9	7	2	1	0	260	3.7681	540	92	49	2	26	200					1	0	1	阴	0	0	1	1	0	0	0	3.6	1191	1	0
259726	201	0	杨骐源	0	2018-04-17	6.47	1	68.1	7.8	16.8	10	2	1	0	240	3.0769	450	54	38	2	13	280					1	0	1	阴	0	0	1	1	0	0	0	3.5	1096	3	1				683.6	327.4	11.73
259528	202	0	萨茹拉	1	2018-04-18	5.83	1	58.8	5.9	17.1	33	3	1	0	240	4.0678	395	47	31	3	32	300					1	0	1	阴	0	0	0	1	0	0	0	2.3	1146	2	1
259454	203	0	李智航	0	2018-04-18	15.43	1	71	8.5	16.9	0	1	0	1	170	2	365	471	39	2	30	200					1	0	1	阴	0	0	1	1	0	0	1	6.5	932	2	1
259698	204	0	李舒窈	1	2018-04-19	8.97	1	64.3	7.17	17.3	23	2	1	0	230	3.2078	515	111	61	3	52	300					1	0	1	阴	0	0	1	1	0	1	1	3.4	1120
259672	205	0	温雨婷	1	2018-04-19	6.07	1	62	6.7	17.4	18	2	1	0	200	2.9851	530	97	59	3	17	300					1	0	1	阴	0	0	1	1	0	0	0	3	1191	1	0
259834	206	0	赵匀宁	1	2018-04-21	15.67	1	73	8.8	16.5	16	3	1	1	510	5.7955	460	610	47	2	23	600					1	0	1	阴	0	0	0	0	0	0	1	3.99	1092	2	1
259546	207	0	王皓	0	2018-04-23	7.27	1	63.3	6.1	15.2	27	2	1	1	190	3.1148	624	719	32	3	23	900					1	0	1	阴	0	0	1	1	1	0	0	3.5	1185	3	1
259764	208	0	陈亦蒙	1	2018-04-25	6.77	1	62	5	13	27	2	1	0	190	3.8	370	77	51	3	39	300					2	0	1	阴	0	0	0	1	0	0	0	3.5	1181	1	0
259664	209	0	周宏宇	0	2018-04-26	4.3	1	63.7	7	17.3	8	2	1	0	330	4.7143	420	79	54	3	17	200					1	0	1	阴	0	1	1	1	1	0	0	8.3	911	1	0
259738	210	0	黄梓健	0	2018-04-26	3.87	1	62.9	5.9	14.9	11	2	1	0	230	3.8983	440	47	34	3	20	400					1	0	1	阴	0	0	1	1	0	0	0	2.3	1184	1	0
259741	211	0	李冠樟	0	2018-04-27	8.93	1	72	8.9	17.2	36	3	1	0	320	3.5955	480	54	36	3	56	200					2	0	1	阴	0	0	1	1	0	0	0	2.7	1182	1	0
259754	212	0	刘佳妮	1	2018-04-27	6.03	1	63	6.5	16.4	15	2	1	0	270	4.1538	500	74	37	1	17	650					1	0	1	阴	0	0	1	0	0	0	0	1.9	1136	1	0
259763	213	0	郑人维	0	2018-04-28	47.07	3	85	9.8	13.6	16	2	1	0	210	2.1429	720	100	59	4	58	600					1	0	1	阴	0	0	0	0	0	0	0	3.2	1182	1	0
259777	214	0	魏晨阳	0	2018-04-28	7.3	1	67	6.7	14.9	23	2	1	0	200	2.9851	471	125	66	4	42	400					1	0	1	阴	0	0	1	1	0	0	0	3	1073	1	0
259671	215	0	赵文君	1	2018-05-03	4.67	1	64	5.7	13.9	7	2	1	0	150	2.6316	465	108	82	3	29	250					1	0	1	阴	0	0	1	1	0	0	0	3.8	1048	1	0
259815	216	0	付俊杓	0	2018-05-03	8.37	1	68	7	15.1	25	2	1	0	250	3.5714	400	108	56	3	27	850					2	0	1	阴	0	1	1	1	0	0	1	4	1084	1	0
259825	217	0	耿俊熙	0	2018-05-04	9.53	1	63	7.3	18.4	39	3	1	0	260	3.5616	460	62	34	3	37	400					1	0	1	阴	0	0	1	1	0	0	0	4.2	1125	1	0
259598	218	0	李梦琪	1	2018-05-05	6.43	1	64	6.2	15.1	23	2	1	1	350	5.6452	480	489	56	3	17	400					1	0	1	阴	0	0	1	0	1	0	0	1.5	1122	1	0
259676	219	0	宋浩晴	1	2018-05-08	10.4	1	65	7.3	17.3	19	2	1	0	250	3.4247	525	96	61	2	15	300					2	0	1	阴	0	0	1	1	0	0	0	3.7	1126	1	0
259772	220	0	张晨汐	1	2018-05-08	8.43	1	61	5.5	14.8	21	2	1	0	240	4.3636	410	62	42	2	30	210					1	0	1	阴	1	0	1	1	0	0	1	2.2	1094						433.3	404.7	13.9
259646	221	0	周姝辰	1	2018-05-15	6.5	1	63	6.4	16.1	15	2	1	0	220	3.4375	505	87	48	2	16	200					1	0	1	阴	0	0	1	1	0	0	0	3.85	1113	2	1
259790	222	0	李政泓	0	2018-05-15	13.43	1	67.3	7.34	16.2	9	2	1	0	200	2.7248	465	87	48	2	13	200					1	0	1	阴	0	1	1	1	0	1	0	2.6	1034	2	1
259661	223	0	林颖欣	1	2018-05-16	9.5	1	63	8.5	21.4	17	3	1	0	350	4.1176	480	46	31	2	83	500					2	0	1	阴	0	0	1	1	0	0	1	3	1158	1	0
259721	224	0	潘昱维	0	2018-05-17	5.8	1	67.2	7.46	16.5	13	2	1	0	230	3.0831	542	94	60	2	33	400					1	0	1	阴	1	0	1	1	0	0	0	7.1	1000	1	0				352	156	22.5
259708	225	0	麦晴睿	1	2018-05-17	5.33	1	67	6.5	14.5	10	2	1	1	250	3.8462	475	366	54	2	25	300					1	0	1	阴	1	0	0	1	0	0	1	4.2	1170	1	0				206.4	134.8	7.2
259788	226	0	王皓轩	0	2018-05-18	4.83	2	60	6.5	18.1	30	3	1	0	230	3.5385	492	88	65	3	24	300					1	0	1	阴	0	0	0	0	0	0	0	7.9	1125	1	0
259843	227	0	汪文迪	0	2018-05-20	5.47	1	66.4	7.09	16.1	17	2	1	1	160	2.2567	420	445	39	2	18	200					1	1	3	中	0	0	1	0	0	1	0	2.5	1087	1	0
259371	228	0	郭婉欣	1	2018-05-21	23.23	1	83	14	20.3	0	1	0	0	200	1.4286	560	143	60	3	20	600					1	0	1	阴	1	0	0	0	0	0	0	12.6	1151	1	0				120.5	116.8	14.9
259869	229	0	肖子成	0	2018-05-22	17.63	1	75	12	21.3	15	2	1	1	340	2.8333	505	512	41	2	28	300					1	0	1	阴	0	0	0	0	0	0	1	3.5	1137	1	0
259796	230	0	赵心妍	1	2018-05-23	11.43	1	72	9.6	18.5	6	2	1	0	180	1.875	507	88	78	2	22	200					1	0	1	阴	0	0	1	1	0	1	0	1.5	1090	2	1
259791	231	0	谢颖霖	1	2018-05-23	15.23	1	75	8.9	15.8	0	1	0	0	250	2.809	495	118	67	2	17	400					2	0	1	阴	0	1	1	0	0	0	1	1	1146	1	0
259949	232	0	陈梦涵	1	2018-05-25	5.57	1	65	5.74	13.6	46	3	1	0	190	3.3101	588	94	62	3	41	600					1	0	1	阴	0	0	1	1	1	0	1	5.6	511
468412	233	0	苏世骏	0	2018-05-31	6.73	1	64.3	6.5	15.7	22	2	1	0	260	4	440	95	56	2	22	500					1	0	1	阴	0	0	1	0	0	0	0	3.5	1098	2	1
259782	234	0	马云腾	0	2018-05-31	5.67	1	69.8	6.9	14.2	20	3	1	0	290	4.2029	821	90	55	5	48	500					3	1	4	强	0	0	1	1	0	0	0	1.7	1083	2	1
259955	235	0	杜紫妍	1	2018-06-01	6.3	1	69	7.5	15.8	21	3	1	1	140	1.8667	415	390	121	4	15	350					1	1	2	弱	1	0	1	0	0	0	0	3.2	860	3	1				273.7	153.7	20.6
259665	236	0	林雨桐	1	2018-06-05	6.33	1	66	6.9	15.8	11	2	1	1	330	4.7826	420	280	62	3	23	500					1	1	2	弱	1	0	0	1	0	1	1	1.5	1068	2	1
550106	237	0	刘左熙	1	2018-06-08	66.87	1	110	20	16.5	0	1	0	1	410	2.05	500	577	48	2	31	600					1	0	1	阴	1	0	0	1	0	0	1	3.3	1137
259903	238	0	王婉滢	1	2018-06-11	7.3	1	66	6.2	14.2	27	3	1	1	230	3.7097	560	770	49	3	29	600					1	0	1	阴	1	0	0	1	0	1	1	1.8	1046						671.6	983.6	11.13
259857	239	0	刘茉涵	1	2018-06-12	15.1	1	80	10.5	16.4	17	2	1	0	170	1.619	390	97	37	3	27	300					1	1	2	弱	0	0	1	0	0	0	1	2.3	1086	1	0
259976	240	0	张芷瑜	1	2018-06-12	7.77	1	68	6.7	14.5	18	2	1	0	200	2.9851	525	256	78	3	15	800					3	0	1	阴	0	0	1	1	1	0	0	1.4	1135	2	1
259889	241	0	邓媛媛	1	2018-06-13	14.8	1	70	8	16.3	11	3	1	0	280	3.5	570	184	62	3	36	300					1	0	1	阴	1	0	1	1	0	1	0	7.7	1100	1	0				241	176.7	11.1
259789	242	0	周恩同	1	2018-06-13	7.3	1	62.4	6.76	17.4	24	2	1	1	120	1.7751	410	509	62	10	26	400					1	0	1	阴	0	0	0	1	0	1	1	3.4	1094	3	1
550087	243	0	区子滢	1	2018-06-14	6.27	1	63.1	5.5	13.8	19	2	1	1	140	2.5455	470	313	50	3	32	400					1	0	1	阴	0	0	0	1	0	1	1	3.3	1069	1	0
259938	244	0	曹嘉英	0	2018-06-15	12.63	1	68	6.8	14.7	12	2	1	0	190	2.7941	470	76	37	3	28	250					1	1	2	弱	0	0	1	1	0	0	0	2.2	1141	1	0
550144	245	0	周小淞	0	2018-06-17	23.37	1	79	10	16	14	2	1	1	470	4.7	540	590	65	4	17	300					1	1	2	弱	0	0	0	1	0	0	0	8.73	1104
550003	246	0	卢籽霏	1	2018-06-19	6.8	1	70.1	7.5	15.3	18	3	1	0	170	2.2667	570	61	36	3	29	400					1	0	1	阴	0	0	1	1	1	1	1	1.7	1043	1	0
259848	247	0	王一凡	0	2018-06-19	6.47	1	64	8.5	20.8	21	2	1	0	310	3.6471	456	58	34	3.5	32	400					1	0	1	阴	0	0	1	0	0	0	0	3.2	1120	1	0
259913	248	0	韩沐航	0	2018-06-20	18.2	4	75	10	17.8	22	2	1	0	260	2.6	480	79	44	3	17	250					1	0	1	阴	0	0	0	0	0	0	0	4	1052	1	0
259968	249	0	姚沐亦晨	0	2018-06-25	10.2	1	66	7.7	17.7	14	2	1	0	210	2.7273	465	276	44	1.5	27	600					2	0	1	阴	0	0	1	1	0	0	1	2.9	1099	1	0
550176	250	0	陈思颖	1	2018-06-25	7.43	1	61.3	7	18.6	40	3	1	1	320	4.5714	450	604	70	4	15	400					1	0	1	阴	0	0	1	1	0	0	0	3.1	1102	2	1
550050	251	0	陈俊颖	1	2018-06-27	6.9	1	60	5.2	14.4	42	3	1	0	280	5.3846	610	79	51	40	52	800					1	0	1	阴	0	0	0	1	0	1	1	3.5	1111	4	1				56.7	104.4	92.9
550028	252	0	唐晓艾	1	2018-06-28	10.13	1	65.8	7.76	17.9	32	3	1	0	290	3.7371	485	67	36	2	25						3	0	1	阴	0	0	1	1	0	0	0	2	1114	1	0
550083	253	0	陈依雯	1	2018-07-06	7.07	1	61	6.3	16.9	19	2	1	1	180	2.8571	385	356	51	3	19	100					1	0	1	阴	1	0	1	1	0	0	0	4.4	917	1	0				168.6	96.7	6.52
259999	254	0	黄瑞霖	0	2018-07-10	7.8	1	65	6.7	15.9	30	3	1	0	240	3.5821	350	66	38	2	16	300					2	1	3	中	0	0	1	1	0	0	1	4.5	1102	2	1
550064	255	0	彭梓豪	0	2018-07-10	6.57	1	61.8	7.3	19.1	27	3	1	1	320	4.3836	501	632	48	2	17	400					1	0	1	阴	0	0	1	1	0	0	1	5.1	1088	2	1
550199	256	0	陈诗烨	1	2018-07-15	5.77	1	55.5	4.3	14	18	2	1	1	110	2.5581	390	182	39	3	13	100					1	0	1	阴	0	0	0	1	0	0	0	2.6	1063	1	0
259929	257	0	卢渊铭	0	2018-07-17	4.77	1	46	6	28.4	14	2	1	0	150	2.5	490	48	29	2	21	150					1	0	1	阴	0	0	1	1	0	0	0	2.3	1043	3	1
550110	258	0	谢名钶	1	2018-07-27	24.6	5	76	11	19	10	2	1	0	380	3.4545	525	79	40	3	16	300					1	0	1	阴	0	0	1	1	0	0	0	2.4	1050
550024	259	0	李慕一	1	2018-08-01	4.63	1	55.8	6.72	21.6	23	2	1	0	290	4.3155	405	61	37	1	19	400					3	0	1	阴	0	0	1	1	1	0	0	3	1013	1	0
550043	260	0	李昊霖	0	2018-08-03	4	1	69.8	6.98	14.3	4	2	1	1	270	3.8682	330	611	52	2	12	495					3	0	1	阴	0	0	0	0	0	0	0	4.1	1062
550268	261	0	廖千睿	0	2018-08-08	5.5	1	65	6.4	15.1	13	2	1	0	220	3.4375	390	80	40	2	24	300					1	0	1	阴	0	0	0	0	1	0	1	3.1	819
550109	262	0	方鸿霖	0	2018-08-08	14.93	1	73	10	18.8	17	2	1	0	230	2.3	450	134	35	1	18	400					1	0	1	阴	1	0	1	0	0	0	0	4.8	1077
550298	263	0	刘博闻	0	2018-08-09	8.37	1	64	7.8	19	35	3	1	0	180	2.3077	480	78	38	8	73	200					2	0	1	阴	0	0	1	1	1	0	1	3.8	913
550013	264	0	杨雨绅	0	2018-08-14	7.17	1	60	6.7	18.6	18	2	1	0	350	5.2239	375	65	48	2	20	200					1	0	1	阴	0	0	0	0	0	0	0	3.7	1128	1	0
550201	265	0	苏昊南	0	2018-08-14	5.3	1	63	6.7	16.9	21	2	1	0	230	3.4328	450	102	37	1	13	200					1	0	1	阴	0	0	1	1	0	0	0	2.4	1080	1	0
550264	266	0	王嘉乐	0	2018-08-15	30.3	1	84	13	18.4	24	2	1	1	450	3.4615	510	586	56	6	159	600					1	0	1	阴	1	0	0	0	0	0	1	5.2	1029	1	0				105.6	60.7	159.22
550184	267	0	涂安娜	1	2018-08-15	7.17	1	63	7.98	20.1	33	2	1	0	250	3.1328	400	176	69	2	28	350					2	0	1	阴	0	0	1	1	0	1	0	4.8	1024
550334	268	0	齐妙嫙	1	2018-08-16	9.87	1	66	6.8	15.6	14	2	1	0	200	2.9412	380	84	38	2	20	150					1	0	1	阴	0	0	1	1	0	1	0	3	1048	3	1
550207	269	0	徐梓潼	0	2018-08-21	9.2	1	64	5.34	13	29	2	1	0	200	3.7453	340	76	45	8	47	500					3	0	1	阴	0	0	1	0	0	0	0	3.8	1063	2	1
550231	270	0	孙若雪	1	2018-08-22	9.1	1	66.5	8	18.1	14	2	1	0	250	3.125	360	76	40	3	39	200					1	0	1	阴	0	0	1	0	0	0	1	4.5	1034	1	0
550057	271	0	温紫萱	1	2018-08-22	9.03	1	67	5.3	11.8	20	2	1	0	240	4.5283	505	86	40	2	22	400					2	0	1	阴	0	0	1	1	0	0	0	5.5	1077	2	1
550357	272	0	王子轩	0	2018-08-23	7.17	1	67.2	7.64	16.9	26	3	1	0	220	2.8796	396	54	39	4	14	200					1	0	1	阴	0	0	1	0	0	0	0	3.7	768
550320	273	0	肖锦浩	0	2018-08-24	13.6	2	76.2	7.7	13.3	3	1	0	0	250	3.2468	425	106	52	3	54	300					1	0	1	阴	0	1	1	1	0	0	1	2.1	942	1	0
550294	274	0	姜远朵	1	2018-08-27	4.97	3	60	6	16.7	14	2	1	1	260	4.3333	440	87	39	2	29	200					1	0	1	阴	1	0	1	1	0	1	1	3.8	1017	2	1
550437	275	0	陈奕彤	1	2018-08-27	94.9	1	125	25	16	8	2	1	1	710	2.84	570	156	46	1	14	800					1	0	1	阴	0	0	1	1	0	0	0	2.9	1071	1	0
550263	276	0	陈优敉	1	2018-08-28	6.57	1	60.8	6.5	17.6	36	3	1	0	290	4.4615	480	60	28	20	63	200					2	1	4	强	1	0	1	1	0	0	1	6.7	1063	1	0
550215	277	0	黎峻豪	0	2018-08-29	9.83	2	68.8	7.5	15.8	6	2	1	0	180	2.4	520	84	35	3	26	200					1	0	1	阴	0	0	1	1	0	0	0	3.4	1051	2	1
550214	278	0	贾茉涵	1	2018-08-29	8.63	1	64.5	6.46	15.5	22	2	1	0	270	4.1796	585	113	71	2	61	200					1	0	1	阴	1	0	0	1	0	0	0	5.7	915	2	1
550272	279	0	周欣彤	1	2018-08-30	5.37	1	67	6.6	14.7	9	2	1	0	270	4.0909	495	102	41	3	22	200					2	0	1	阴	0	0	1	1	0	0	0	2.3	1013	2	1
550071	280	0	刘珈宁	1	2018-08-30	5.9	1	62.5	6	15.4	22	3	1	0	200	3.3333	570	118	68	3	14	600					3	0	1	阴	0	1	1	1	1	0	0	3.3	1034	1	0
550311	281	0	邝文浩	0	2018-09-04	16.87	1	73.5	9.1	16.8	15	2	1	0	140	1.5385	460	87	39	1	16	150					2	1	3	中	0	0	1	0	1	0	0	5.3	1022	2	1
550243	282	0	李航星	0	2018-09-06	8.9	1	65.3	6.2	14.5	19	2	1	0	290	4.6774	425	72	35	2	22	400					1	0	1	阴	0	1	1	0	1	0	1	2.5	930	1	0
550123	283	0	朱彬涵	1	2018-09-07	12.2	4	66.8	6.5	14.6	16	2	1	0	250	3.8462	435	56	31	3	15	100					1	0	1	阴	0	0	1	1	0	0	0	3.2	999	1	0
550335	284	0	肖颖欣	1	2018-09-07	5.93	1	63	6.25	15.7	40	3	1	0	200	3.2	430	61	51	2	15	300					3	1	4	强	0	0	1	1	0	0	0	2.7	997	2	1
550403	285	0	马紫夏	1	2018-09-11	5.5	1	63	7.1	17.9	14	2	1	0	320	4.507	490	76	37	3	17	300					1	0	1	阴	0	0	1	1	0	0	0	2.2	1031	1	0
550412	286	0	罗义硕	0	2018-09-13	7.6	1	68.3	9	19.3	26	3	1	0	230	2.5556	470	108	41	21	71	400					1	0	1	阴	0	0	1	1	0	0	0	3.7	1008	2	1
550377	287	0	于梦媛	1	2018-09-13	7.77	1	77.5	8.6	14.3	19	3	1	1	250	2.907	315	143	40	4	25	100					1	1	2	弱	0	1	1	0	1	0	1	2	1097	1	0
550289	288	0	刘筱彤	1	2018-09-17	4.87	1	62.5	7	17.9	23	3	1	1	330	4.7143	390	103	43	7	27	300					1	1	3	中	0	0	1	1	1	0	1	3.3	1043
550360	289	0	梁晶晶	1	2018-09-18	5.43	1	58	5.5	16.3	13	2	1	0	170	3.0909	525	64	35	6	80	200					2	0	1	阴	0	0	1	1	0	0	1	3.2	797	1	0
550111	290	0	虞意航	0	2018-09-18	8.2	1	61	6.3	16.9	15	2	1	0	240	3.8095	440	172	44	2	46	600					3	0	1	阴	1	0	1	1	0	0	1	2.3	1036						224.9	220.6	18.87
550146	291	0	周卓妍	1	2018-09-19	11.47	1	66.1	6.9	15.8	14	2	1	0	260	3.7681	465	148	33	1	13	500					1	0	1	阴	0	0	1	1	1	0	0	2.9	732
550463	292	0	王子	0	2018-09-20	12.4	1	73	7.4	13.9	21	2	1	1	260	3.5135	415	192	42	2	26	400					1	0	1	阴	1	0	1	1	0	0	0	2.8	905	2	1				374.1	383.5	24.6
550367	293	0	李妍	1	2018-09-20	5.4	1	64.5	7.7	18.5	10	2	1	0	250	3.2468	480	78	42	3	12	200					3	1	4	强	0	1	1	1	0	0	0	1.1	1082	1	0
550346	294	0	覃裕顺	0	2018-09-25	7.93	1	67.5	7.1	15.6	11	2	1	0	230	3.2394	440	85	40	1	30	200					3	0	1	阴	0	0	1	1	1	0	0	1.9	1028	1	0
259907	295	0	叶宸硕	0	2018-09-27	22.73	1	90	14.5	17.9	0	1	0	0	320	2.2069	510	80	40	3	12	200					1	0	1	阴	0	0	1	0	0	0	0	4.2	1084	1	0
550449	296	0	王睿钦	0	2018-09-27	5.87	1	62	7.5	19.5	29	2	1	0	240	3.2	560	68	53	2	16	600					1	0	1	阴	0	0	1	0	1	0	0	1.3	1021
550426	297	0	王子怡	1	2018-09-28	6.43	1	66.5	7	15.8	19	2	1	0	220	3.1429	390	52	32	3	15	200					1	0	1	阴	0	0	1	1	0	0	0	2.1	1090	1	0
550331	298	0	杨金婷	1	2018-10-09	11.5	1	68	6.9	14.9	6	1	0	1	280	4.058	520	158	40	2	16	200					1	0	1	阴	0	0	1	1	0	0	0	2.8	1079	1	0
479433	299	0	耿涵煦	0	2018-10-09	6.27	1	64	6.5	15.9	36	3	1	0	190	2.9231	545	96	38	4	34	1000					3	0	1	阴	0	0	0	1	0	0	1	1.6	972	2	1
550500	300	0	岳靖涵	1	2018-10-09	5.3	1	65.9	6.28	14.5	20	3	1	1	310	4.9363	480	453	47	2	51	400					1	0	1	阴	0	0	1	0	0	0	0	3.5	1004	2	1
550464	301	0	杨悦琦	1	2018-10-10	6.47	1	61	6.78	18.2	19	2	1	0	270	3.9823	370	76	40	1	17	200					1	0	1	阴	0	0	0	0	0	0	0	2.9	1024
550448	302	0	肖皓帅	0	2018-10-10	7.8	1	64	6.47	15.8	21	2	1	0	230	3.5549	455	82	43	1	16	400					2	0	1	阴	0	0	1	0	0	0	0	6	779	1	0
550529	303	0	刘咏嘉	1	2018-10-11	7.33	1	61	6.88	18.5	28	2	1	0	300	4.3605	450	56	33	2	63	300					2	0	1	阴	1	0	1	1	1	0	1	2.1	1019	1	0				333.2	152	40.84
550474	304	0	刘宇星	0	2018-10-11	6.03	1	66.2	5.6	12.8	13	2	1	0	240	4.2857	345	42	39	1	16	90					1	0	1	阴	0	0	1	1	0	0	0	5	1007	2	1
550526	305	0	谢鸿宇	0	2018-10-16	4.57	1	59.8	5.2	14.5	17	2	1	1	240	4.6154	480	60	39	4	11	200					1	0	1	阴	0	1	1	1	0	0	0	1.2	906	2	1
550593	306	0	向晨睿	0	2018-10-17	6.77	1	65	7.9	18.7	15	3	1	1	170	2.1519	590	670	53	14	40	300	是 化脓性脑膜炎	585			2	0	1	阴	0	0	1	1	0	0	1	7.9	413
550418	307	0	王馨雅	1	2018-10-17	106.9	2	125	22	14.1	13	2	1	1	500	2.2727	470	683	46	2	32	800					1	0	1	阴	0	0	1	0	0	0	0	3.1	973
550532	308	0	赵志铖	0	2018-10-18	5	1	61	6.7	18	33	3	1	0	240	3.5821	472	72	41	3	28	200					1	0	1	阴	0	0	1	1	1	0	0	2.6	942	2	1
550518	309	0	李嘉晟	0	2018-10-18	4.9	1	63	6.35	16	20	2	1	0	220	3.4646	375	71	31	2	19	400					1	0	1	阴	0	0	1	1	0	0	0	3.3	967	1	0
550519	310	0	张伯琛	0	2018-10-19	7.27	2	68	6.8	14.7	27	2	1	0	240	3.5294	435	174	66	2	19	220					1	0	1	阴	0	0	1	1	0	0	0	3.7	1025	1	0
550536	311	0	刘润东	0	2018-10-24	7.97	1	68.1	10.7	23.1	13	2	1	0	390	3.6449	520	107	39	1	22	100					1	0	1	阴	0	0	1	0	0	0	0	3.9	1056	1	0
550654	312	0	黄梓溢	0	2018-10-24	5.73	4	62	7.1	18.5	14	2	1	0	260	3.662	350	102	44	1	15	400					1	0	1	阴	0	0	1	1	0	0	0	2.97	1041
550577	313	0	王浩然	0	2018-10-25	5.3	1	62	6.3	16.4	17	2	1	0	293	4.6508	382	101	38	2	42	350					1	0	1	阴	0	0	0	0	0	0	0	2.5	950	1	0
550641	314	0	熊书瑶	1	2018-10-25	6.23	1	64	5.35	13.1	21	2	1	0	226	4.2243	450	88	48	1	44	300					1	0	1	阴	0	0	1	1	0	0	0	2.3	992	1	0
258748	315	0	朱梓灏	0	2018-10-26	26.5	1	85	12.5	17.3	0	2	1	0	240	1.92	360	146	51	2	19	300					1	0	1	阴	0	0	1	1	0	0	0	3.5	903	1	0
550290	316	0	朱羽霏	1	2018-10-28	6.97	1	65.5	7	16.3	10	2	1	1	370	5.2857	510	521	60	2	24	700					1	1	4	强	0	1	1	1	0	0	0	2.79	798
550524	317	0	栾艾杨	1	2018-10-30	6.47	1	65	6.6	15.6	12	2	1	1	270	4.0909	405	152	56	2	31	200					1	0	1	阴	1	0	1	1	1	0	0	3.14	987	2	1				83.3	104.8	8.06
550651	318	0	黄楚浩	0	2018-10-31	6.2	1	66	7.1	16.3	15	2	1	0	270	3.8028	340	93	33	2	26	300					1	0	1	阴	1	0	1	1	1	0	0	4.9	997
550759	319	0	薛杭	0	2018-10-31	50.77	5	101	17	16.7	0	1	0	1	420	2.4706	640	637	56	1	48	500					1	0	1	阴	1	0	0	1	0	0	1	5.7	988	1	0				414.4	319.1	6.06
550286	320	0	孙钦政	0	2018-11-01	5.63	1	63	7.4	18.6	23	3	1	0	310	4.1892	620	69	51	3	46	500					1	0	1	阴	0	0	1	1	1	0	1	3.5	981	1	0
550589	321	0	王慕雅	1	2018-11-06	5.63	1	60	6	16.7	23	2	1	0	310	5.1667	385	69	36	1	28	500					2	0	1	阴	0	0	1	1	0	0	1	2.3	972	2	1
550733	322	0	景婉宁	1	2018-11-07	6.33	1	62	6.9	18	23	3	1	0	210	3.0435	393	70	40	2	15	150					1	0	1	阴	0	0	0	0	0	0	0	4.8	1043	1	0
550739	323	0	陈梓涛	0	2018-11-08	5.97	1	68	7.5	16.2	13	2	1	0	250	3.3333	370	89	37	2	15	200					2	0	1	阴	0	0	1	1	0	0	0	1.6	981	1	0
550650	324	0	苏馨韵	1	2018-11-13	6.67	1	66	6.4	14.7	8	2	1	0	170	2.6562	390	61	32	2	11	200					1	0	1	阴	1	1	1	0	0	0	0	5.5	988	1	0				117.3	72.1	11.56
550599	325	0	蒋恩媛	1	2018-11-14	5.1	1	57.5	5.5	16.6	11	2	1	0	200	3.6364	480	92	45	2	15	200					1	0	1	阴	0	0	1	1	0	0	0	2	974	1	0
550681	326	0	王宇桐	0	2018-11-14	6.57	1	66.5	7.6	17.2	27	3	1	0	280	3.6842	480	158	44	3	16	800					1	0	1	阴	0	0	1	1	0	0	0	1.23	982	1	0
550604	327	0	李鑫瑶	1	2018-11-15	4.97	1	62	6.5	16.9	19	2	1	0	210	3.2308	450	104	57	3	14	200					1	0	1	阴	0	0	1	1	0	0	0	3.3	1028	1	0
550798	328	0	李恩泽	0	2018-11-16	7.8	1	72	9	17.4	20	3	1	1	310	3.4444	615	577	54	3	38	500					2	0	1	阴	1	0	0	1	1	0	0	1.87	916						206.9	487.2	29.23
550787	329	0	蒙思宇	1	2018-11-16	8.1	1	65	7	16.6	23	3	1	1	180	2.5714	475	581	41	3	33	100					3	0	1	阴	0	0	0	1	0	1	0	6	965
550626	330	0	杨睿华	0	2018-11-18	10.57	1	66	7.5	17.2	15	2	1	1	170	2.2667	310	492	52	3	20	400					1	1	2	弱	0	0	1	0	0	0	0	1.79	795	1	0
550507	331	0	冼家睿	0	2018-11-20	131.07	5	143	36	17.6	0	2	1	0	240	0.6667	700	68	49	3	27	800					1	0	1	阴	0	0	0	1	0	0	1	2.97	944	1	0
550784	332	0	陆泓霖	0	2018-11-20	5.2	1	63	5	12.6	27	3	1	0	230	4.6	430	114	59	2	23	900					3	0	1	阴	0	0	1	1	1	0	1	4.1	967	2	1
550678	333	0	吕北雁	1	2018-11-21	9.9	1	63.8	5.78	14.2	19	2	1	0	230	3.9792	465	192	56	3	33	400					3	0	1	阴	0	0	0	1	0	0	0	4.4	915	2	1
550684	334	0	魏紫忆	1	2018-11-22	8.47	1	64	7	17.1	9	1	0	0	290	4.1429	410	68	34	3	21	300					1	0	1	阴	0	1	1	1	1	0	0	1.8	1020	3	1
550683	335	0	于静雯	1	2018-11-23	7.4	1	72	8.3	16	18	2	1	0	260	3.1325	347	90	45	3	13	100					1	0	1	阴	0	0	1	0	0	0	0	3.4	921	2	1
550535	336	0	朱小左	1	2018-11-23	7.63	1	59	5	14.4	17	2	1	0	220	4.4	555	113	62	3	27	250					1	0	1	阴	0	0	1	0	1	1	0	3.8	914	1	0
550688	337	0	杨舒钰	1	2018-11-25	6.2	1	63	7	17.6	14	2	1	1	150	2.1429	400	522	48	2	64	400					1	0	1	阴	0	0	0	1	0	0	1	5.3	1003	1	0
550763	338	0	谢浵	1	2018-11-27	9.63	1	68	7.1	15.4	10	2	1	0	200	2.8169	425	85	35	1	13	400					1	0	1	阴	0	1	1	1	0	0	0	4.8	913	1	0
550697	339	0	邢子晨	0	2018-11-28	13.63	1	62.8	5.8	14.7	35	3	1	0	220	3.7931	450	61	33	2	25	300					3	0	1	阴	0	0	1	1	0	1	1	5.8	971	2	1
550662	340	0	马艺涵	1	2018-11-29	7.7	1	65	6.15	14.6	8	2	1	0	320	5.2033	440	60	33	2	12	400					1	0	1	阴	1	0	0	0	0	0	0	5.5	880	1	0				462	388.1	7.6
550781	341	0	刘夏	0	2018-11-30	5.4	1	69.5	8.7	18	23	3	1	0	190	2.1839	395	78	42	4	20	200					3	0	1	阴	0	0	1	0	1	0	1	1.9	929	1	0
550732	342	0	李梓欣	1	2018-11-30	8.47	1	60	5.25	14.6	18	2	1	0	150	2.8571	435	87	39	3	84	800					1	0	1	阴	0	0	1	1	0	1	1	3.5	885
550897	343	0	刘可洢	1	2018-12-04	8	1	70	9.5	19.4	21	3	1	0	260	2.7368	405	54	31	2	35	200					3	0	1	阴	0	0	1	0	0	0	0	3.4	965	2	1
550823	344	0	黎柏茵	1	2018-12-04	23.63	1	79	9.4	15.1	10	2	1	0	240	2.5532	455	92	38	2	41	300					1	0	1	阴	1	0	1	1	0	1	0	2.52	902	1	0				193	170	26.2
550522	345	0	温思涵	1	2018-12-04	8.93	1	63	4.7	11.8	21	2	1	1	120	2.5532	351	347	46	2	14	200					1	0	1	阴	0	0	0	0	0	0	0	5.2	914	2	1
550890	346	0	卢欣妍	1	2018-12-05	4.8	1	64.5	6.8	16.3	18	2	1	0	230	3.3824	440	92	48	1	11	200					1	0	1	阴	0	0	1	1	1	0	0	3.9	943	2	1
550788	347	0	张静涵	1	2018-12-06	9.07	1	61.6	5.2	13.7	25	2	1	0	210	4.0385	525	148	51	5	42	500					1	0	1	阴	1	0	0	1	1	0	0	4.2	874						328.1	350.1	16.5
550862	348	0	谢腾锋	0	2018-12-09	4.8	1	62.5	4.8	12.3	20	2	1	1	90	1.875	285	177	47	2	28	350					1	0	1	阴	0	0	1	1	0	0	1	2.6	960	1	0
550822	349	0	岳雨晨	0	2018-12-11	6.2	1	68	6.7	14.5	27	3	1	0	250	3.7313	379	69	32	3	33	100					1	0	1	阴	0	0	0	1	0	0	1	4.7	947	1	0
550690	350	0	徐程楷	0	2018-12-13	27.7	1	79	12	19.2	20	2	1	0	260	2.1667	374	69	42	1	21						1	0	1	阴	0	0	1	0	0	0	1	4.4	575
550300	351	0	李世佑	0	2018-12-15	9.33	1	66.6	7	15.8	21	2	1	1	390	5.5714	405	481	46	7	37	600					1	0	1	阴	0	0	0	0	0	0	1	5	936	1	0
550931	352	0	徐阳平	0	2018-12-19	5.97	1	65.8	7.2	16.6	4	2	1	0	290	4.0278	450	69	49	2	16	400					2	0	1	阴	0	0	1	0	0	0	1	2.9	912	2	1
551048	353	0	胡郎尊	0	2018-12-19	7.37	1	65.5	8	18.6	11	2	1	1	430	5.375	440	148	38	2	27	400					2	0	1	阴	0	0	1	0	1	1	0	5.81	918
551074	354	0	简学正	0	2019-01-01	73.83	4	112	16.8	13.4	21	3	1	1	270	1.6071	500	429	78	2	36	600					2	0	1	阴	0	0	1	0	0	0	0	3.3	882	1	0
551038	355	0	施齐嘉	1	2019-01-02	7.43	1	63	7.2	18.1	22	2	1	0	270	3.75	410	72	33	3	40	400					1	0	1	阴	0	0	0	0	0	1	0	3	922
550080	356	0	李雨桐	1	2019-01-03	12.63	1	72	8	15.4	0	1	0	0	250	3.125	500	104	51	2	51	400					1	0	1	阴	0	0	1	1	0	0	0	4	910	3	1
479071	357	0	赵靖汐	1	2019-01-04	9.17	1	61.2	6	16	51	2	1	0	180	3	470	87	39	2	51	200					1	0	1	阴	0	0	1	1	0	0	1	4.7	915	1	0
550904	358	0	李安泽	0	2019-01-08	5.53	1	67	6.75	15	12	2	1	0	220	3.2593	370	68	30	2	42	600					1	0	1	阴	1	0	1	1	0	0	0	2.8	805	4	1				116.7	102.5	12.72
550867	359	0	韩岳	0	2019-01-09	8.13	1	69	9.2	19.3	6	2	1	0	220	2.3913	800	106	33	2	62	400					1	0	1	阴	0	0	1	1	0	1	1	1.5	723
550916	360	0	胡梓彤	1	2019-01-14	8.53	1	69	7	14.7	10	2	1	0	260	3.7143	465	120	53	2	45	300					1	0	1	阴	1	0	0	1	1	0	1	3.6	904	3	1
551088	361	0	李修蒙	0	2019-01-14	20.13	5	83	12	17.4	11	2	1	0	300	2.5	390	130	57	3	41	600					1	0	1	阴	0	0	1	0	0	0	0	6.35	899	1	0
551021	362	0	郭俐彤	1	2019-01-22	5.57	1	62	6	15.6	32	3	1	0	230	3.8333	440	59	30	2	14	200					1	0	1	阴	0	0	1	1	0	0	0	1.14	916	2	1
551154	363	0	卿旸泽	0	2019-01-22	5.1	1	68	7.1	15.4	20	2	1	1	230	3.2394	400	729	48	2	12	400					1	0	1	阴	0	0	1	0	0	0	1	3.1	812	2	1
551153	364	0	宋嘉祥	0	2019-01-23	69.97	1	120	23.5	16.3	0	2	1	1	270	1.1489	510	778	49	2	34	350					2	0	1	阴	1	0	0	0	0	0	1	4.9	916	2	1
551122	365	0	刘依萱	1	2019-01-24	4.77	1	62	5.65	14.7	27	3	1	0	170	3.0088	360	88	38	2	16	200					1	0	1	阴	0	0	0	1	0	0	1	6	853
550933	366	0	张皓霆	0	2019-01-24	4.37	1	68	9.5	20.5	3	2	1	0	270	2.8421	370	71	33	2	30	300					2	0	1	阴	0	0	1	0	0	0	0	7.1	875	2	1
551151	367	0	李泽锟	0	2019-01-25	8.13	1	65	7.5	17.8	22	2	1	0	190	2.5333	496	84	43	2	20	200					1	0	1	阴	1	0	1	1	0	0	0	2.6	809	3	1				511.4	243.7	92
551226	368	0	李佳润	0	2019-01-29	5.6	1	65	7.2	17	15	2	1	1	310	4.3056	525	171	47	15	33	800					1	1	2	弱	0	0	1	1	1	0	0	1.8	749	1	0
550885	369	0	胡子兮	1	2019-01-29	5.73	1	61	6.2	16.7	0	1	0	0	210	3.3871	365	75	38	2	36	300					1	0	1	阴	0	0	1	1	1	0	0	3.5	911
551029	370	0	邹振宇	0	2019-01-30	6.83	1	69.3	8.3	17.3	22	3	1	0	350	4.2169	492	116	40	3	18	300					1	1	4	强	0	1	1	1	1	0	1	1.3	842	1	0
551172	371	0	梁豪翔	0	2019-01-30	5.7	1	65	7	16.6	10	2	1	0	260	3.7143	360	63	29	1	29	100					3	0	1	阴	0	0	1	1	0	0	0	1.7	839	3	1
551158	372	0	贾云溪	0	2019-01-31	9.03	1	69.7	8.94	18.4	12	2	1	0	240	2.6846	390	174	60	1	16	300					1	0	1	阴	0	0	1	1	0	0	0	4.1	841	2	1
551131	373	0	容子莹	1	2019-02-02	28.9	1	90	12	14.8	0	1	0	0	240	2	480	40	33	2	9	400					1	0	1	阴	0	0	1	0	1	0	0	4.8	830	2	1
551089	374	0	樊君灏	0	2019-02-03	5.53	1	62	6.15	16	17	2	1	1	280	4.5528	350	439	57	2	12	500					1	0	1	阴	0	0	0	1	0	0	0	4.1	838	1	0
550786	375	0	刘子琪	1	2019-02-15	9.23	1	64	7	17.1	25	2	1	0	250	3.5714	450	105	40	3	43	300					1	0	1	阴	0	0	1	0	1	0	0	5.2	852
551210	376	0	胡夏涵	1	2019-02-20	5.67	1	63.7	6.7	16.5	16	2	1	1	160	2.3881	480	522	41	2	15	800					1	0	1	阴	0	0	1	0	1	0	1	5.6	861	2	1
551174	377	0	孔颖雯	1	2019-02-21	5.47	1	58	4.96	14.7	21	2	1	0	240	4.8387	360	75	28	3	57	400					1	0	1	阴	0	0	1	1	1	0	0	2.72	874	1	0
551171	378	0	阎家谊	1	2019-02-22	4.9	1	66	7	16.1	17	2	1	0	270	3.8571	440	73	41	2.5	20	400					3	0	1	阴	0	0	0	0	0	0	0	4.4	847	2	1
551112	379	0	夏鸿霖	0	2019-02-23	6.4	1	65.3	7.6	17.8	33	3	1	0	240	3.1579	300	58	35	7.5	23	400					3	0	1	阴	0	0	1	1	0	0	1	4.6	828	1	0
551136	380	0	冯梓涵	1	2019-02-26	13.87	5	72	9.2	17.7	0	1	0	0	290	3.1522	385	71	33	1.5	10	500					1	0	1	阴	0	0	0	1	0	0	0	4.9	826
551175	381	0	王庭炜	1	2019-02-28	14.9	1	71	9	17.9	13	2	1	0	230	2.5556	545	130	77	1.5	27	600					1	0	1	阴	1	0	1	1	0	0	0	3.01	854	1	0				789.5	635.7	23.5
551282	382	0	刘蓁蓁	0	2019-03-05	14.3	1	71	7	13.9	19	3	1	0	170	2.4286	360	89	32	2.5	21	200					2	0	1	阴	0	0	1	0	0	0	1	2.8	842	1	0
551364	383	0	夏明泽	0	2019-03-12	7.03	1	73	9	16.9	16	2	1	0	290	3.2222	449	66	38	1.5	17	200					1	0	1	阴	0	0	0	1	0	0	0	5.2	855	1	0
551230	384	0	王镁霖	1	2019-03-12	11.33	1	72	7.5	14.5	16	3	1	0	180	2.4	516	135	47	2.5	69	1400					2	1	4	强	0	0	1	1	0	0	0	2.4	853	1	0
551333	385	0	王浩宇	0	2019-03-13	7.27	1	68	8	17.3	29	3	1	0	310	3.875	440	68	38	2.5	19	150					1	0	1	阴	0	0	1	1	1	0	0	4.6	825	1	0
551337	386	0	马瑾彤	1	2019-03-13	5.83	1	65	6	14.2	20	2	1	1	120	2	451	702	36	2	26	150					1	0	1	阴	0	0	1	1	0	0	1	2.1	831
551329	387	0	施依依	1	2019-03-14	5.67	1	59	5.2	14.9	24	2	1	0	260	5	360	48	32	1.5	13	100				0	2	0	1	阴	0	0	1	0	0	0	0	3.9	462
551353	388	0	赵翊含	1	2019-03-15	5.87	1	55	4.6	15.2	24	2	1	0	230	5	390	66	41	9.5	43	300					2	0	1	阴	0	0	0	1	1	1	1	2.2	823
551393	389	0	林歆玥	1	2019-03-16	9.3	1	69.1	8.3	17.4	11	2	1	1	320	3.8554	400	504	52	3	13	300					1	0	1	阴	1	0	0	0	0	0	0	4.2	731						116.3	151.9	6.78
551379	390	0	夏茁航	0	2019-03-18	6.7	5	67	9	20	18	2	1	1	190	2.1111	380	236	27	2.5	15	100					2	0	1	阴	1	0	1	1	0	0	0	3.9	828	2	1
551216	391	0	李子舟	0	2019-03-21	12.27	1	72.5	8.5	16.2	8	2	1	0	270	3.1765	495	50	25	1.5	35	250					3	0	1	阴	0	0	1	0	0	0	1	1.1	846	1	0
551317	392	0	朱泓屹	0	2019-03-22	5.03	1	60	4.9	13.6	22	2	1	0	230	4.6939	400	65	38	3	14	300					3	0	1	阴	0	0	0	1	0	0	0	4.2	822	1	0
551420	393	0	林梓宸	0	2019-03-25	5.63	1	60	7	19.4	28	3	1	0	280	4	395	72	44	3.5	47	300					3	0	1	阴	0	0	1	0	1	0	0	5.9	854	2	1
551361	394	0	赵子睿	0	2019-03-25	7.33	1	60	4.9	13.6	12	2	1	1	160	3.2653	325	160	34	3.5	13	300					1	0	1	阴	0	0	0	0	0	0	0	4.2	840	2	1
551248	395	0	任芃予	1	2019-03-26	5.97	1	58	5.4	16.1	26	2	1	0	200	3.7037	614	64	49	7.5	30	500					1	0	1	阴	0	0	1	1	1	0	1	1.9	780	2	1
551352	396	0	许诺	0	2019-03-26	5.07	1	68.5	8	17	20	3	1	0	220	2.75	465	53	30	2.5	29	300					2	0	1	阴	0	0	1	1	0	0	0	2.8	822	4	1
551073	397	0	付晗钰	1	2019-03-27	4.63	1	64.2	7.6	18.4	35	3	1	0	170	2.2368	391	77	43	2	25	300					1	0	1	阴	1	0	0	1	1	0	0	4.4	853
551344	398	0	邱以恒	0	2019-03-28	10.07	1	66.6	7.5	16.9	19	2	1	0	220	2.9333	400	83	44	3.5	30	200					1	0	1	阴	0	0	1	1	0	0	1	1.7	825	2	1
551407	399	0	张艺贤	1	2019-03-29	14.93	1	76	11	19	9	2	1	0	290	2.6364	450	85	32	2.5	20	200					1	0	1	阴	0	0	0	1	0	0	0	2.6	823	2	1
551559	400	0	廖佳炜	0	2019-04-02	5.9	1	66	6.4	14.7	30	2	1	1	220	3.4375	430	168	32	3.5	28	400					1	1	2	弱	0	0	1	1	1	0	1	4.1	790	1	0
551094	401	0	刘骁	0	2019-04-04	5.1	1	63	6.5	16.4	8	2	1	0	190	2.9231	370	60	36	3	14	200					3	0	1	阴	0	0	0	1	0	0	0	8.8	785	1	0
551460	402	0	廖梓洋	0	2019-04-10	5.97	1	67	7.5	16.7	22	3	1	0	260	3.4667	270	274	32	2.5	17	400					3	0	1	阴	0	0	1	0	0	0	0	3.35	799	1	0
551256	403	0	邱昊阳	0	2019-04-12	6.1	1	65	7	16.6	18	3	1	1	350	5	408	598	45	12	20	400					3	0	1	阴	0	0	1	0	0	1	0	2.1	832	2	1
551526	404	0	邓炳辉	0	2019-04-16	7.33	1	68	7.9	17.1	20	2	1	0	250	3.1646	360	76	40	2.5	22	600					1	0	1	阴	0	0	1	1	0	0	0	3.6	806	2	1
551522	405	0	王诗月	1	2019-04-16	5.37	1	60.4	6.5	17.8	17	2	1	0	270	4.1538	450	90	33	1.5	26	400					3	1	2	弱	0	0	0	0	0	0	1	2.8	821	3	1
551513	406	0	蒋耀萌	1	2019-04-16	6.53	1	68	7.5	16.2	25	3	1	1	280	3.7333	470	338	31	6.5	25	600					1	0	1	阴	0	0	0	0	1	0	0	1.7	815	3	1
551496	407	0	赵紫杉	1	2019-04-17	5.07	1	66	7	16.1	16	2	1	0	260	3.7143	498	84	42	2.5	14	600					1	0	1	阴	0	0	0	0	0	0	0	2.7	750	2	1
551468	408	0	李佳宜	1	2019-04-18	12.73	1	74	8.83	16.1	14	2	1	0	290	3.2843	330	65	35	4	34	200					1	0	1	阴	1	0	1	0	0	0	0	3.6	742	3	1				695.4	285.1	57.72
551555	409	0	刘沛萱	1	2019-04-19	7.5	1	62.2	5.3	13.7	22	3	1	0	200	3.7736	505	82	121	3	17	400					1	0	1	阴	1	0	1	1	0	0	0	2.3	754	2	1				321.1	159.9	51.5
551430	410	0	曾浩轩	0	2019-04-25	12.23	1	73	8.8	16.5	7	2	1	0	280	3.1818	445	81	43	3	21	400	是 burbitt	906			1	1	2	弱	1	1	1	1	0	0	0	1	823	2	1				522.2	434.4	26.37
551567	411	0	梁渊翔	0	2019-04-25	10.2	1	70.6	7.1	14.2	27	3	1	1	400	5.6338	597	335	52	5	50	700					1	0	1	阴	0	0	1	1	0	1	1	2.9	796	3	1
551589	412	0	王子锐	0	2019-04-26	4.03	1	57	4.5	13.9	25	3	1	1	240	5.3333	375	160	36	10	76	200					1	0	1	阴	0	0	1	0	1	0	1	1.7	822	2	1
551664	413	0	王钰林	1	2019-04-28	76.43	1	112	18	14.3	0	1	0	1	310	1.7222	454	414	44	1.5	16	800					2	0	1	阴	0	0	0	1	0	0	1	3.5	739	3	1
520417	414	0	龚亦函	1	2019-04-30	6.3	1	62	5.8	15.1	19	2	1	1	222	3.8276	435	689	44	2	21	500					1	0	1	阴	0	0	0	0	0	0	1	3.6	727
551538	415	0	郭梓汐	1	2019-04-30	7.73	1	62.7	6.6	16.8	30	3	1	0	258	3.9091	465	126	43	3.5	21	1000					1	0	1	阴	0	0	1	0	1	0	0	7.9	755
551612	416	0	韦雨汐	1	2019-05-05	6.9	5	64.3	8	19.3	8	2	1	0	253	3.1625	388	62	26	3.5	23	100					1	0	1	阴	0	0	0	1	0	0	1	2.2	738	2	1
551596	417	0	许曦文	1	2019-05-05	7.13	5	63.3	7.7	19.2	22	3	1	0	271	3.5195	395	152	38	4.5	26	100					1	0	1	阴	0	0	0	0	0	0	0	1.4	750	1	0
259974	418	0	孔垂铭	0	2019-05-07	37.37	1	87	11	14.5	3	1	0	0	280	2.5455	560	133	51	2	22	300					2	0	1	阴	0	1	1	0	0	0	1	3.1	818	1	0
551520	419	0	朱金泽	0	2019-05-07	5.3	1	65	6.5	15.4	16	3	1	0	285	4.3846	620	157	54	4	29	800					3	0	1	阴	1	0	0	0	0	0	1	5.1	743						675.2	422.3	72.83
551579	420	0	雷德媛	1	2019-05-08	6.3	1	65.7	8	18.5	31	3	1	0	303	3.7875	369	113	43	1	17	400					1	0	1	阴	0	0	1	1	0	0	0	2.8	833	1	0
551563	421	0	邓欣彤	1	2019-05-09	6.1	1	65.3	5.7	13.4	13	2	1	0	227	3.9825	315	71	36	2	13	100					2	0	1	阴	0	0	1	1	0	0	0	7	732	1	0
551485	422	0	丁纾幼	1	2019-05-09	6.73	1	61	6.5	17.5	16	2	1	0	180	2.7692	480	140	49	3.5	26	100					1	0	1	阴	0	0	0	0	0	0	1	3.8	732	3	1
551490	423	0	舒诗程	1	2019-05-09	6.03	1	63	7.5	18.9	20	3	1	1	190	2.5333	329	478	41	3.5	36	200					1	0	1	阴	0	0	1	1	1	0	1	4.1	778
522221	424	0	韦昊廷	0	2019-05-09	19.93	1	72	8.5	16.4	0	1	0	1	370	4.3529	600	681	73	2	38	500					1	0	1	阴	0	0	1	1	0	0	1	4	740	2	1
551604	425	0	江奕霏	1	2019-05-10	7.63	1	66	7	16.1	10	2	1	0	270	3.8571	435	102	48	3.5	50	300					2	0	1	阴	1	0	0	0	1	0	1	4.2	798	2	1				1495	1110.6	62.3
551343	426	0	符梓悦	1	2019-05-14	6.73	1	62	5.5	14.3	32	3	1	1	232	4.2182	390	69	41	2.5	28	400					1	0	1	阴	0	0	1	0	1	0	0	4.4	786	2	1
551827	427	0	李菁	1	2019-05-14	159.07	2	161	57	22	21	2	1	1	1020	1.7895	528	455	65	2.5	17	600					2	0	1	阴	0	0	0	0	0	0	1	4	742
551763	428	0	都国瑞	0	2019-05-15	144.4	5	140	32	16.3	0	1	0	1	460	1.4375	330	217	37	1.5	13	400					1	1	3	中	0	0	0	0	0	0	0	3.7	749	1	0
551615	429	0	马思远	1	2019-05-17	8.27	1	71	7.6	15.1	10	2	1	1	168	2.2105	271	98	42	3	52	300					1	0	1	阴	0	0	1	0	0	0	1	4	732	3	1
551645	430	0	廖紫涵	1	2019-05-17	4.53	1	60	7.2	20	20	2	1	1	180	2.5	385	260	33	1.5	11	300					1	0	1	阴	0	0	0	1	0	0	0	4.4	724	3	1
551695	431	0	崔翊轩	0	2019-05-21	17.27	1	75.1	9.3	16.5	22	2	1	0	256	2.7527	450	86	45	1.5	23	400					3	0	1	阴	0	0	1	1	1	0	0	2.2	778	1	0
253542	432	0	陈佳馨	1	2019-05-21	106.1	5	128	30	18.3	24	3	1	0	357	1.19	405	99	63	1	29	400					2	0	1	阴	0	0	0	0	0	0	0	5.1	736	1	0
551545	433	0	黄嘉雯	1	2019-05-22	6.67	1	61.5	6.5	17.2	32	3	1	0	225	3.4615	440	78	40	2	23	400					1	0	1	阴	0	0	1	1	0	0	1	2.7	740	3	1
551524	434	0	黄葭甯	1	2019-05-22	11.77	1	68.5	6.5	13.9	13	2	1	0	235	3.6154	445	86	62	1	48	300					3	0	1	阴	1	0	1	1	0	0	0	2.6	729	1	0				303.6	126.7	19.1
551691	435	0	黄乐言	0	2019-05-23	4.17	1	66.1	6.7	15.3	21	3	1	0	235	3.5075	335	79	42	1.5	31	200					1	0	1	阴	0	0	1	1	0	0	1	3.3	719	3	1
551725	436	0	李佳莹	1	2019-05-24	6.57	1	61.5	6.5	17.2	22	2	1	0	214	3.2923	435	88	50	2	22	100					3	0	1	阴	0	0	1	1	0	0	1	3.2	728
551757	437	0	徐晓诺	1	2019-05-28	5.7	1	63.2	6.3	15.8	26	3	1	0	237	3.7619	443	77	33	2.5	33	400					1	0	1	阴	0	0	1	1	0	1	1	1.2	762
551714	438	0	赖梓阳	0	2019-05-28	18.07	1	69	7.5	15.8	2	1	0	0	260	3.4667	380	202	45	1.5	51	550					1	0	1	阴	0	0	1	0	0	0	1	3.4	455
551507	439	0	黄彦庭	0	2019-05-30	5.1	1	63.2	6.37	15.9	16	3	1	0	197	3.0926	325	68	36	4	18	300					2	0	1	阴	0	0	0	1	0	0	0	3.23	749
551398	440	0	王锦诺	1	2019-05-30	8.03	1	67	7	15.6	32	3	1	1	292	4.1714	390	53	41	2.5	32	250					1	0	1	阴	0	0	1	0	0	0	0	9.9	783	2	1
551786	441	0	李悦豪	0	2019-06-03	6.67	1	62	6.1	15.9	19	2	1	0	183	3	339	138	34	1.5	22	120					1	0	1	阴	1	0	1	1	0	0	0	3.2	688						124.3	152.6	16.2
551692	442	0	杨佳欣	1	2019-06-06	7.07	1	61	5.5	14.8	3	1	0	0	317	5.7636	480	70	37	2.5	85	300					1	0	1	阴	0	0	1	1	1	1	1	2.2	725
551655	443	0	苏志果	0	2019-06-11	23.13	5	83	12	17.4	0	1	0	0	288	2.4	340	79	35	2	22	150					3	0	1	阴	0	0	1	0	0	0	0	8.9	731	1	0
551882	444	0	隋明熹	0	2019-06-13	9.97	1	71	8.7	17.3	15	2	1	0	310	3.5632	400	85	43	1.5	13	200					3	0	1	阴	0	0	1	0	0	0	1	3.1	741	3	1
551605	445	0	耿沐涵	1	2019-06-14	10.1	1	70.5	9	18.1	14	3	1	0	365	4.0556	499	75	38	1.5	23	200					3	0	1	阴	1	0	1	1	0	0	0	5	733	1	0				164.6	112.3	9.81
551949	446	0	邓志超	0	2019-06-21	5.7	1	66	7.6	17.4	26	3	1	0	259	3.4079	465	86	34	3	54	600					3	0	1	阴	0	0	0	1	1	0	1	3.09	808	2	1
551908	447	0	张珂宇	0	2019-06-24	5.87	1	63.1	5.85	14.7	14	2	1	0	293	5.0085	400	69	36	2.5	43	200					1	0	1	阴	0	0	0	0	0	0	1	3.7	732	1	0
551913	448	0	郭沐希	1	2019-06-25	43.83	5	93	13	15	6	2	1	1	378	2.9077	496	114	43	2	38	300					1	0	1	阴	1	0	1	1	0	0	0	7.8	741	1	0				289.2	298.1	13.96
551943	449	0	王艺潼	1	2019-06-28	5.63	1	62	5.9	15.3	29	3	1	0	246	4.1695	340	72	47	3	29	300					2	0	1	阴	1	0	1	0	0	0	0	2.7	731						421.6	184.7	46.7
551220	450	0	任钦禾	0	2019-07-02	16.3	2	74	8.1	14.8	25	2	1	0	270	3.3333	500	70	41	2	25	500					2	0	1	阴	0	0	1	1	0	0	0	7.5	665
551940	451	0	张俊亭之女	1	2019-07-03	5.17	1	52.6	4.7	17	28	3	1	0	267	5.6809	405	72	35	2.5	22	400					1	1	3	中	1	1	1	0	1	0	1	1.1	663						149.1	251.7	15.29
551814	452	0	王梓鑫	1	2019-07-04	8.63	1	67.2	8.63	19.1	25	3	1	0	276	3.1981	395	98	43	2.5	23	300					1	0	1	阴	0	0	0	0	0	0	0	4.8	656	1	0
551889	453	0	孙朗	0	2019-07-10	6.83	1	66.6	8.4	18.9	13	2	1	1	324	3.8571	615	657	55	5	35	600					1	1	3	中	0	1	1	0	0	0	1	2.4	733	3	1
552060	454	0	彭凌锋	0	2019-07-11	6.13	1	66	6.8	15.6	35	3	1	0	199	2.9265	440	88	41	2.5	29	300					1	0	1	阴	0	0	0	1	0	0	0	6.26	655
552135	455	0	李思冉	1	2019-07-14	10.57	2	63	6.16	15.5	46	2	1	0	234	3.7987	420	72	38	5.5	24	400					2	0	1	阴	0	0	1	0	0	0	1	3.4	551	1	0
551950	456	0	张健垚	0	2019-07-16	22.6	1	82	10.51	15.6	0	1	0	0	230	2.1884	450	73	46	2.5	20	150					1	0	1	阴	0	0	1	0	0	0	1	4.9	674	1	0
552020	457	0	樊思睿	0	2019-07-17	9.5	1	70	7	14.3	21	2	1	0	330	4.7143	440	79	47	2	45	400					2	0	1	阴	0	0	1	0	0	0	1	2.8	642	1	0
551986	458	0	吴沛珊	1	2019-07-17	11.4	1	69	7	14.7	5	1	0	1	171	2.4429	444	720	59	1.5	19	400					1	0	1	阴	0	1	1	1	0	0	1	1.1	730	2	1
551937	459	0	刘芷晨	1	2019-07-18	6.13	1	64	6.5	15.9	28	3	1	0	180	2.7692	435	65	38	3	13	400					3	0	1	阴	0	0	1	1	0	0	0	3.1	733	1	0
552070	460	0	张潇跃	0	2019-07-18	6	1	67	7.5	16.7	20	2	1	0	270	3.6	375	150	27	2.5	24	300					2	0	1	阴	0	0	0	1	1	0	0	2.7	641
552057	461	0	王博文	0	2019-07-19	5.97	1	55	4.6	15.2	11	2	1	0	250	5.4348	390	89	36	2	45	150					1	0	1	阴	0	1	1	1	0	1	1	3	724	1	0
552127	462	0	于雨忻	1	2019-07-19	7.53	1	64	7.9	19.3	10	1	0	1	378	4.7848	405	593	55	2.5	10	400					2	0	1	阴	0	0	1	1	0	0	0	3.6	766	3	1
552131	463	0	刘怡凡	0	2019-07-26	5.73	1	64	7.1	17.3	33	3	1	0	201	2.831	330	89	39	4	32	400					1	0	1	阴	0	0	1	1	0	0	0	4.5	685	2	1
552023	464	0	赵焌轩	0	2019-07-31	6.6	1	62	7	18.2	18	2	1	0	246	3.5143	565	96	37	2	20	600					2	0	1	阴	0	0	0	1	0	0	0	2.8	602	1	0
552110	465	0	刘可莹	1	2019-07-31	8.9	1	65	5.9	14	24	2	1	1	240	4.0678	330	505	37	2.5	16	200					2	0	1	阴	1	0	0	1	0	0	0	1.9	728	1	0
552100	466	0	彭乐琪	1	2019-08-06	8.4	1	62	7	18.2	27	3	1	0	215	3.0714	355	67	34	2	33	200					1	0	1	阴	0	0	0	1	0	0	1	1.7	723	1	0
552119	467	0	乔嘉怡	1	2019-08-08	31.83	4	70	9	18.4	15	2	1	0	250	2.7778	450	78	45	3	66	100					1	0	1	阴	0	0	0	1	0	0	1	3.2	732	2	1
552101	468	0	余梓杰	0	2019-08-13	5.83	1	65	6.5	15.4	16	3	1	0	289	4.4462	395	148	35	1.5	24	400					1	0	1	阴	1	0	1	0	0	0	0	1.7	741	4	1				113.9	70.4	7
552144	469	0	宁艺钦	0	2019-08-14	21	1	71	7.3	14.5	15	2	1	0	164	2.2466	425	125	40	1.5	24	400					3	0	1	阴	0	0	1	0	0	0	0	4.1	758	1	0
552194	470	0	蔡明硕	0	2019-08-15	5.47	1	61	5.4	14.5	30	3	1	0	266	4.9259	415	72	36	2	16	300					1	0	1	阴	0	0	1	1	0	0	1	3.7	763	1	0
552193	471	0	刘永德	0	2019-08-15	7.17	1	67	6.73	15	16	2	1	0	264	3.9227	445	216	54	1.5	14	500					1	0	1	阴	0	0	1	1	0	0	0	2.8	761	1	0
552071	472	0	张泛杨	1	2019-08-20	12.23	5	69	8.4	17.6	0	1	0	0	229	2.7262	480	65	32	2	24	150					1	0	1	阴	0	0	1	1	0	0	0	4.1	737	1	0
552067	473	0	叶书瑾	1	2019-08-20	7.2	1	66	6.8	15.6	23	3	1	1	210	3.0882	495	101	37	1.5	19	350					1	0	1	阴	0	0	0	0	0	0	0	4.9	737	2	1
552182	474	0	马俊婷	1	2019-08-21	5.53	1	64	7	17.1	24	3	1	1	274	3.9143	555	658	47	25	49	800					1	0	1	阴	0	0	1	0	1	0	1	3.6	678	2	1
552099	475	0	何昀宸	0	2019-08-22	7.3	5	68	7.3	15.8	20	2	1	0	200	2.7397	425	79	38	2	27	300					1	1	4	强	0	0	0	0	0	0	0	3.1	755	1	0
552173	476	0	李乐芃	0	2019-08-24	25.4	4	77	8.9	15	21	2	1	1	385	4.3258	420	552	36	1.5	16	500					1	0	1	阴	0	0	0	0	0	0	0	4.5	638
552200	477	0	黄子杰	0	2019-08-27	7.27	1	64	6.7	16.4	18	2	1	0	220	3.2836	480	70	41	1.5	34	400					1	0	1	阴	0	0	1	1	1	0	0	1.8	727	3	1
552145	478	0	冯思妍	1	2019-08-28	6.13	1	63	5.8	14.6	29	3	1	0	230	3.9655	553	71	39	1.5	28	400					2	0	1	阴	0	0	0	0	0	0	1	4.9	702	2	1
600192	479	0	邓雅柔	1	2019-08-29	6.37	1	65	7.9	18.7	20	3	1	0	280	3.5443	390	62	36	2.5	29	300					3	0	1	阴	0	0	0	1	0	1	1	2.8	705	1	0
600322	480	0	雷怡然	1	2019-08-30	7.4	1	63	7	17.6	41	3	1	1	360	5.1429	540	596	51	2	40	800					3	0	1	阴	0	0	1	0	0	0	0	6.9	748	4	1
552201	481	0	禤嘉淇	1	2019-09-10	19.6	1	75	10	17.8	0	1	0	0	270	2.7	400	75	44	2	20	250					1	0	1	阴	0	0	1	0	0	0	1	2.81	641	1	0
552122	482	0	孙思潼	1	2019-09-11	5.43	1	65	6.8	16.1	15	2	1	0	145	2.1324	540	110	67	2	30	350					1	1	3	中	0	0	1	1	0	0	1	2.4	744	1	0
552129	483	0	肖朗	0	2019-09-11	7.33	1	68	7.1	15.4	16	2	1	1	180	2.5352	425	568	46	1	15	500					1	0	1	阴	1	0	1	0	0	0	1	2.4	638						456.2	564.7	22.7
600339	484	0	牟宸苇	0	2019-09-17	8.67	1	64	6.6	16.1	15	2	1	1	240	3.6364	420	328	42	2.5	29	300					1	0	1	阴	1	0	0	0	0	0	0	5	657						1160.5	1174.4	22.85
602224	485	0	陈相霖	0	2019-09-21	8.13	1	66	7.1	16.3	29	2	1	1	170	2.3944	620	589	54	29.5	45	500					1	0	1	阴	1	0	0	1	1	0	1	3.16	639	1	0				754	1423.6	184.92
551780	486	0	王若溪	1	2019-09-24	15.67	1	74	11	20.1	0	1	0	0	200	1.8182	595	80	39	2.5	28	300					1	0	1	阴	0	0	1	1	0	1	0	2.5	575
601452	487	0	洪润勋	0	2019-09-25	14.9	1	69	7	14.7	10	2	1	0	250	3.5714	531	134	57	2	27	600					1	1	4	强	0	0	1	1	0	0	0	2.1	631	1	0
601427	488	0	贾子萱	1	2019-09-26	6.3	1	65	6.7	15.9	20	3	1	0	260	3.8806	480	86	41	3	21	250					1	0	1	阴	0	0	0	0	0	0	1	3.2	729	1	0
601671	489	0	刘一晨	0	2019-09-26	29.77	3	81	13.6	20.7	22	2	1	0	230	1.6912	490	94	45	1.5	49	100					1	0	1	阴	0	0	0	0	0	1	1	4.9	599
600165	490	0	郭丁菀	1	2019-09-26	10.3	1	68	9	19.5	32	3	1	1	420	4.6667	500	557	53	2	38	150					2	0	1	阴	0	0	1	1	0	0	1	1.8	585	2	1
602860	491	0	彭熠	0	2019-09-27	5.77	1	66	6.7	15.4	24	3	1	0	230	3.4328	430	93	43	3	20	600					2	0	1	阴	0	0	1	1	0	0	0	2	640	2	1
552178	492	0	张雅馨	1	2019-09-27	37.1	1	84	12	17	13	2	1	0	270	2.25	535	119	52	1	24	200					2	0	1	阴	1	0	1	1	0	0	0	3.3	717						171.1	160.9	47.25
602934	493	0	奚诗涵	1	2019-09-29	8.6	5	68	7.8	16.9	11	2	1	0	196	2.5128	580	93	43	2.5	21	400					1	0	1	阴	0	0	1	1	0	0	0	3.9	702	1	0
604005	494	0	刘艺博	0	2019-10-06	5.5	1	59	6.8	19.5	42	3	1	1	280	4.1176	540	164	49	18.5	49	600					2	1	3	中	0	0	0	0	1	1	0	3.1	628	1	0
600099	495	0	王喆	0	2019-10-08	9.9	1	63	6.7	16.9	16	2	1	0	260	3.8806	555	84	54	2	36	150					3	0	1	阴	0	0	1	1	0	0	0	3.8	589	1	0
602285	496	0	黄文浩	0	2019-10-10	40.17	1	81	10	15.2	2	2	1	0	220	2.2	400	95	41	1.5	14	300					1	0	1	阴	0	0	1	1	0	0	0	3.32	618
603219	497	0	丁成宇	0	2019-10-14	8.1	2	70	9.1	18.6	18	2	1	1	150	1.6484	362	152	47	3	94	150					1	0	1	阴	0	0	0	1	0	0	1	3.2	634	1	0
550795	498	0	赵依昊	0	2019-10-15	85.07	1	109	19.5	16.4	1	1	0	0	210	1.0769	550	96	70	4	18	350					1	0	1	阴	0	0	0	0	0	0	0	2.5	639
603600	499	0	吴兴煜	0	2019-10-16	6.67	1	65	6.8	16.1	14	B	1	1	280	4.1176	455	204	93	2	34	500	是 肾功能衰竭	408			1	0	1	阴	0	0	1	1	0	1	1	2.3	408
552058	500	0	梁静萱	1	2019-10-18	10.43	1	69	6.9	14.5	6	2	1	0	190	2.7536	510	98	55	3	24	200					2	1	4	强	0	0	1	1	0	0	0	5	634	1	0
602468	501	0	凌雅童	1	2019-10-22	7.3	1	61	5.73	15.4	24	3	1	0	200	3.4904	415	75	40	3	26	550					1	0	1	阴	0	0	1	1	0	0	0	2	463	2	1
604096	502	0	张艺萌	1	2019-10-23	8.2	1	63	5.4	13.6	20	2	1	0	230	4.2593	415	92	39	2.5	28	150					1	0	1	阴	1	0	1	1	0	0	1	3.4	621						358.4	224.3	21.2
550871	503	0	尹为晨	0	2019-10-24	14.9	1	73	9.5	17.8	0	1	0	0	220	2.3158	355	67	41	2	22	200					2	0	1	阴	0	0	1	1	0	0	0	2.7	461	1	0
604498	504	0	伊彦旭	0	2019-10-29	7.8	1	71	8	15.9	24	3	1	0	240	3	564	77	40	5	23	600					2	0	1	阴	0	0	0	1	0	0	0	2.2	590
606280	505	0	王云泽	0	2019-10-29	6.93	2	62	7.9	20.6	44	3	1	1	300	3.7975	408	116	49	3	35	200					2	0	1	阴	0	0	1	1	0	0	1	5.5	547
604385	506	0	廖雨婷	1	2019-10-30	8	1	65	7.1	16.8	15	3	1	0	230	3.2394	540	74	42	1	22	400					3	0	1	阴	0	0	1	1	0	0	1	4.2	556
602268	507	0	王译旋	1	2019-11-02	12.27	1	79	9.4	15.1	7	2	1	1	330	3.5106	340	444	57	2	27	950					1	0	1	阴	1	0	1	0	0	0	0	4.5	576						611.1	442	7.19
603621	508	0	王崇旭	0	2019-11-03	8.9	1	71	8.3	16.5	0	1	0	1	350	4.2169	500	317	48	3	17	1000					1	0	1	阴	0	0	1	1	0	0	1	4.1	542
607646	509	0	邓祝恺	0	2019-11-04	7.3	1	65	6.9	16.3	29	3	1	1	250	3.6232	720	242	51	20	65	1100					1	0	1	阴	0	0	1	1	1	1	1	1.1	568
606891	510	0	曾羽馨	1	2019-11-06	7.57	5	66	6.4	14.7	38	3	1	1	284	4.4375	410	84	40	12.5	43	900					2	0	1	阴	0	0	1	0	0	0	1	3.4	552
604132	511	0	曾圣宜	1	2019-11-07	47.23	2	96	13	14.1	3	2	1	0	248	1.9077	300	123	37	2.5	35	450					1	0	1	阴	0	0	1	0	0	0	0	5.7	428
600412	512	0	李海铭	0	2019-11-11	8.97	1	70	7.6	15.5	25	2	1	1	197	2.5921	505	420	48	4.5	39	1600					1	0	1	阴	0	0	1	1	0	0	0	2.5	550
552198	513	0	罗先芷	1	2019-11-12	9.97	1	66	7.2	16.5	5	2	1	0	260	3.6111	730	166	72	2.5	38	600					2	0	1	阴	0	0	1	0	1	0	0	4.49	545
604427	514	0	龚浩铭	0	2019-11-13	21.33	1	79	9.2	14.7	20	3	1	0	232	2.5217	444	134	56	2	55	800					1	0	1	阴	1	0	1	1	0	0	1	1.9	555	2	1				235.2	278.6	17.9
607763	515	0	潘泽雨	0	2019-11-15	4.57	1	61	5	13.4	20	2	1	1	191	3.82	290	155	58	2	25	400					1	0	1	阴	0	0	1	1	0	0	0	8.6	542
607162	516	0	王天晴	1	2019-11-15	114.5	1	119	22.5	15.9	1	1	0	1	641	2.8489	390	214	41	1	22	200					1	0	1	阴	1	0	0	0	0	0	1	6.3	594						245.8	138	18.11
607710	517	0	龚雨萌	1	2019-11-16	31.43	1	85	12	16.6	2	2	1	1	300	2.5	535	165	40	1.5	40	280					1	0	1	阴	0	0	1	0	0	0	0	2.6	661
603080	518	0	文皓宸	0	2019-11-17	10.1	1	67	7.5	16.7	7	2	1	1	265	3.5333	390	188	38	4.5	26	200					3	1	4	强	0	0	1	0	0	1	0	3.9	543
603843	519	0	刘羽菲	1	2019-11-19	21.8	1	83	11.5	16.7	5	2	1	0	170	1.4783	545	69	50	2	18	300					1	1	3	中	0	0	0	0	0	0	0	4.1	463
606528	520	0	黎钟慧	1	2019-11-20	18.2	1	72	10	19.3	0	1	0	0	204	2.04	495	61	32	1.5	32	400					1	0	1	阴	0	0	1	1	0	1	0	4.7	548
605843	521	0	范玥锴	0	2019-11-21	8.63	1	60	4.5	12.5	14	2	1	0	206	4.5778	450	57	35	3	14	300					2	0	1	阴	0	0	1	1	1	0	0	4.9	547
605313	522	0	陆雨萱	1	2019-11-22	8.07	1	66	7.4	17	2	1	0	0	278	3.7568	555	64	32	2.5	68	300					1	0	1	阴	1	0	1	1	1	0	1	2.4	553
605634	523	0	冷晨冉	1	2019-11-26	7.33	1	68	8	17.3	8	2	1	1	400	5	335	625	45	1.5	35	600					1	0	1	阴	0	0	0	0	1	0	1	5.7	554
605306	524	0	吕廷灏	0	2019-11-27	5.47	1	63	6.4	16.1	23	3	1	0	240	3.75	425	87	35	4.5	22	500					2	0	1	阴	0	0	0	0	0	1	1	4.8	636
604008	525	0	董毅恒	0	2019-11-27	5.97	1	66	7.1	16.3	9	2	1	0	150	2.1127	420	68	37	2	15	200					1	0	1	阴	0	0	1	0	0	0	0	2.7	559
607224	526	0	陈冰彤	1	2019-12-02	5.57	1	61	5.4	14.5	24	2	1	1	304	5.6296	480	330	57	4	41	600					1	0	1	阴	1	0	1	1	0	0	1	2.2	547						521.6	412.4	96.7
609515	527	0	陈奕彤	1	2019-12-03	6.93	1	62	6.7	17.4	18	2	1	1	288	4.2985	420	271	48	22	45	200					1	0	1	阴	0	0	1	1	1	1	1	3.1	572
609509	528	0	江可萌	1	2019-12-10	6.8	1	63	7	17.6	27	3	1	0	256	3.6571	428	75	50	2.5	23	350					1	0	1	阴	0	0	0	1	1	0	1	3.7	548
608877	529	0	蔡子涵	1	2019-12-11	7.6	1	65	6	14.2	26	3	1	0	156	2.6	565	125	79	2	32	600					1	0	1	阴	0	0	1	0	0	0	0	1.8	552
608702	530	0	刘欣雨	1	2019-12-12	7.73	1	64	5.4	13.2	14	2	1	0	266	4.9259	500	74	38	3	16	200					1	0	1	阴	0	0	1	1	0	0	0	3.5	638
604664	531	0	邓婉湘	1	2019-12-17	7.1	1	66	7	16.1	18	2	1	0	254	3.6286	401	65	39	2	18	300					1	0	1	阴	1	0	1	1	0	0	1	2	567						235.9	201	41
607411	532	0	金哲彦	0	2019-12-24	6.53	1	66	8	18.4	23	3	1	0	256	3.2	448	127	43	2	39	800					2	0	1	阴	0	0	1	0	1	0	1	2.1	612
600187	533	0	常方杰	0	2019-12-25	35.83	1	90	14	17.3	0	2	1	1	274	1.9571	360	154	41	1.5	27	400					2	0	1	阴	0	0	1	1	0	1	1	3.2	565
609419	534	0	悦承允	0	2019-12-26	5.73	1	63	7.28	18.3	16	2	1	0	242	3.3242	434	72	46	2	19	150					1	0	1	阴	1	1	1	0	1	0	0	2.1	552
550558	535	0	周依诺	1	2019-12-27	19.83	1	80	11	17.2	3	2	1	0	282	2.5636	590	105	75	3	46	300					1	0	1	阴	0	0	1	1	0	0	1	3.68	490
552169	536	0	杨依阁	1	2019-12-31	9.97	1	62	6.3	16.4	17	3	1	0	320	5.0794	470	95	38	1.5	43	500					1	0	1	阴	0	0	1	1	0	0	0	2.3	462
256812	541	1	江谷莹	1	2016-05-05	7.97	1	64	7	17.1	20	3	1	1	160	2.2857	445	565	55	4	124	350				1	1	0	1	阴	1	0	1	1	1	1	0	4.6	552
256859	549	1	刘旃彤	1	2016-08-21	12.83	1	71	9	17.9	13	2	1	1	250	2.7778	450	712	48	3	19	250				1	1	0	1	阴	1	0	1	0	0	0	0	5.3	701
258138	557	1	娄安琪	1	2017-03-28	6.53	1	63	6.4	16.1	30	3	1	0	170	2.6562	600	180	75	2	54	200				1	2	0	1	阴	0	0	1	1	0	0	0	2.9	491
258251	558	1	周安祺	0	2017-03-30	124.07	5	133	29	16.4	0	1	0	1	420	1.4483	495	705	87	2	20	400				1	2	1	2	弱	0	0	0	0	0	0	0	5.3	432	1	0
258280	562	1	李梓婧	1	2017-06-14	148.43	1	155	43.3	18	21	2	1	1	530	1.224	600	768	39	4	31	1000				1	1	0	1	阴	1	0	0	0	0	0	1	4.3	652
258415	563	1	谢梓萌	1	2017-06-14	14.27	1	73	8	15	0	1	0	1	430	5.375	470	648	56	2	19	100				1	1	0	1	阴	0	0	0	1	0	0	0	3.6	473	3	1
258550	566	1	王雨露	1	2017-07-27	98.53	1	116	20	14.9	10	2	1	1	450	2.25	330	752	45	2	20	200				1	1	0	1	阴	0	0	0	0	0	0	0	7.6	476
258499	567	1	何家乐	0	2017-08-18	8.43	1	56	5.5	17.5	7	2	1	1	110	2	465	307	52	3	117	200				1	1	1	3	中	1	0	0	1	0	1	1	3.6	676
258435	569	1	焦子航	1	2017-09-20	16.63	1	75	10	17.8	9	2	1	1	386	3.86	505	551	54	3	16	300			是 LAR	0	1	0	1	阴	0	0	0	1	0	0	0	2.5	729
258994	571	1	柯洛诩	0	2017-09-30	7.5	1	63.6	6.1	15.1	12	2	1	1	290	4.7541	345	635	55	3	30	200				1	1	1	2	弱	1	0	1	1	1	0	0	3	671
258873	572	1	杨梓桐	1	2017-10-10	7	1	65	7	16.6	36	3	1	0	210	3	405	121	34	3	24	200			是 LAR	0	1	1	2	弱	0	0	1	1	0	0	0	4.9	366
453983	577	1	杨纯熙	1	2017-10-31	7.3	1	68	6.6	14.3	24	3	1	0	226	3.4242	470	68	42	3	34	300			是 LAR	0	1	0	1	阴	0	1	1	1	1	0	1	0.2	442	1	0
258984	578	1	向瑾妍	1	2017-10-31	8.23	1	66	8.2	18.8	18	2	1	0	391	4.7683	335	69	40	3	53	250			是 LAR	0	1	0	1	阴	0	0	1	1	0	0	1	1.92	722
258745	580	1	谢沐纯	1	2017-11-06	8.23	1	70	7	14.3	15	3	1	1	122	1.7429	425	545	47	3	19	300				1	3	1	4	强	0	0	1	0	0	0	0	3.5	512
259128	583	1	林飞霏	1	2017-12-21	6.97	1	60	5.6	15.6	30	3	1	0	184	3.2857	410	74	44	2	37	300				1	1	0	1	阴	0	0	1	0	1	0	0	2.5	535
259995	602	1	赵语含	1	2018-06-27	54.2	1	105	15	13.6	0	1	0	0	340	2.2667	570	159	53	2	17	600				1	2	0	1	阴	0	0	0	0	0	0	0	4.1	656
550027	603	1	姚惠馨	0	2018-06-28	6.83	1	58	5.9	17.5	31	3	1	0	180	3.0508	465	118	56	2	21	400			是 LAR	0	1	1	4	强	0	0	1	1	0	0	1	2.6	721	1	0
550033	604	1	郑维垲	0	2018-07-03	6.53	1	63	6.4	16.1	25	2	1	0	220	3.4375	345	66	37	2	15	200			是 LAR	0	1	0	1	阴	0	0	1	1	0	0	0	1.1	728	1	0
259910	605	1	黄羽轩	0	2018-07-04	7.77	1	67	7.07	15.7	28	3	1	1	330	4.6676	510	260	57	3	40	200				1	1	0	1	阴	1	0	1	1	0	0	0	2.6	727	1	0				1121.2	2432.6	99.76
550225	609	1	郑天睿	0	2018-08-20	73.83	5	120	22	15.3	0	1	0	1	330	1.5	425	185	43	3.5	116	500			是 LAR	0	1	1	3	中	1	0	1	1	0	0	0	4.8	730	4	1				94.3	93.3	11.96
550548	615	1	王若帆	1	2018-09-15	9.37	1	70	6.8	13.9	3	1	0	1	310	4.5588	570	534	68	2	21	200				1	1	0	1	阴	1	0	1	0	0	0	0	3.7	392						169.6	96.9	14.01
550447	616	1	杨念茵	1	2018-09-16	9.3	1	64.8	5.5	13.1	20	2	1	1	150	2.7273	645	509	62	2	26	600			是 LAR	0	1	1	4	强	0	0	1	0	1	1	0	2.9	730	2	1
550378	618	1	张子寒	0	2018-09-26	5.43	1	68	7.28	15.7	25	2	1	0	270	3.7088	495	85	43	1	17	300			是 LAR	0	2	1	2	弱	0	0	1	0	0	0	0	2.69	720	3	1
550780	620	1	陈梓豪	0	2018-12-06	12.3	1	66	7.15	16.4	11	2	1	0	230	3.2168	365	63	31	2	16	350			是 LAR	0	1	1	4	强	0	0	1	1	0	0	0	2.4	678	1	0
550902	621	1	叶馨怡	1	2018-12-12	5.77	1	65	6.3	14.9	26	3	1	0	260	4.127	340	156	52	3	14	700			是 LAR	0	1	1	4	强	0	0	0	1	0	0	1	2.7	728	3	1
513158	623	1	王睿	0	2019-01-25	89.53	1	127	25	15.5	0	2	1	1	600	2.4	340	666	34	4	27	300				1	1	1	2	弱	0	1	0	0	0	0	1	2.7	381
551169	624	1	鲁文圳	0	2019-01-25	124.97	5	130	29	17.2	10	3	1	0	350	1.2069	370	278	44	2	41	800				1	2	1	2	弱	1	0	1	0	0	0	1	3.6	538						173.2	205	13.2
551003	625	1	陈萱琳	1	2019-01-31	7.4	1	68	7	15.1	14	2	1	0	220	3.1429	480	69	34	2	33	300			是 LAR	0	2	0	1	阴	1	1	1	1	0	0	0	4.9	635	1	0				156.2	72.2	18
551410	627	1	杨雨诺	1	2019-03-05	11.6	1	71	9	17.9	0	1	0	0	290	3.2222	490	66	37	2.5	13	400			是 LAR	0	1	1	2	弱	0	0	1	0	0	0	0	2	730	2	1
551431	631	1	邵杉杉	1	2019-03-20	27.77	5	83	11.5	16.7	0	2	1	1	240	2.087	625	761	27	2	44	400				1	1	1	4	强	1	0	1	1	1	0	0	1.6	634						136.7	205	3.78
551422	634	1	邱诗锜	1	2019-04-28	9.77	1	69	6.4	13.4	10	2	1	1	280	4.375	545	329	78	2.5	22	200				1	1	1	2	弱	0	0	1	1	0	0	1	3.1	452
552013	637	1	高名煜	0	2019-06-25	8.5	1	64	7.42	18.1	35	3	1	1	216	2.9111	350	94	39	4	33	500				1	1	0	1	阴	0	0	1	1	1	0	1	4.2	660
552128	638	1	陈扬帆	0	2019-07-15	16.37	2	79.5	9.66	15.3	0	2	1	1	366	3.7888	350	933	44	2.5	23	400				1	1	1	2	弱	0	0	1	0	0	0	0	2	674
552113	639	1	李佳伦	0	2019-07-27	32.87	2	80	12	18.8	14	2	1	1	305	2.5417	415	520	46	2	20	300				1	2	1	3	中	0	0	1	0	0	0	0	4.8	367	1	0
[truncated: 58 more columns]

## Sheet: 2-4
入院——术前				男0 女1			胆道闭锁1 胆汁淤积2 肝肿瘤3 alagille4 其他5					A1 B2 C3															相同1 相符2 不符3	阴0 阳1															0——1月
病案号	id	group	姓名	性别	手术日期	手术年龄	诊断	身高	体重	BMI	PELD评分	CHILD评分	Child	供体类型	供肝重量	GRWR	手术时间	冷缺血时间	无肝期	ICU天数	术后住院天数	失血量	死亡	死亡时间	亚临床排斥	subclinical	血型	DSA	DSA2	DSA	AR	PTLD	EBV	CMV	肺感染	血感染	腹腔感染	末次FK	随访时间	纤维化	纤维化		FK谷浓度	FK计量	ALT	AST	TBIL	是否PTLD	诊断PTLD时间
256536	1	0	滕诺晗	1	2016-01-06	6	1	61	6.1	16.4	21	2	1	0	210	3.4426	440	68	30	5	30	200					1	1	4	强	0	0	0	0	0	0	0	3.39	1952	3	1		4.1	0.25 q12h	50.6	29.9	6.32
256659	2	0	朱敏嘉	1	2016-02-15	8.57	1	65	7.9	18.7	22	3	1	0	220	2.7848	440	69	46	3	41	200					1	1	4	强	0	0	1	1	0	0	0	2.2	1872	1	0		2.2	0.5 q12h	49.8	25.6	6.13
256666	3	0	马晟喆	0	2016-02-18	8.6	1	74	9.5	17.3	36	3	1	1	370	3.8947	560	531	57	3.5	20	600					2	0	1	阴	1	0	0	0	0	1	0	8.9	2008	2	1
256672	4	0	刘紫萱	1	2016-03-03	6.27	1	61	6.6	17.7	39	3	1	1	260	3.9394	410	247	52	3	16	200					1	1	2	弱	0	0	1	1	0	1	1	2.3	2006	1	0
256673	5	0	戴煜城	0	2016-03-17	5.97	1	65	7.4	17.5	38	3	1	0	220	2.973	440	74	35	3.5	21	400			是 181		1	0	1	阴	1	0	1	1	0	1	0	6.6	1676	1	0
256724	6	0	周荣棋	0	2016-03-29	8.43	1	67	8	17.8	23	3	1	0	280	3.5	500	101	34	3	79	500					3	1	4	强	0	0	1	0	0	0	0	1.3	1979	1	0
256720	7	0	王雅煊	1	2016-04-05	8.97	1	66	6.5	14.9	23	3	1	0	250	3.8462	540	104	30	2	148	400					3	0	1	阴	0	0	0	1	1	0	0	2.3	1800	1	0
256696	8	0	汪芊彤	1	2016-04-15	7	5	66	7.5	17.2	31	2	1	0	190	2.5333	400	106	29	3	46	300					1	0	1	阴	0	0	1	1	0	0	0	2.2	1861
256677	9	0	邵子非	0	2016-04-21	8.97	1	69	8	16.8	30	3	1	1	130	1.625	460	195	55	4	23	400					1	0	1	阴	0	0	1	0	0	0	1	1.1	1909	2	1
256846	10	0	贾允茜	1	2016-04-22	5.03	1	60	6.5	18.1	12	2	1	0	160	2.4615	545	91	53	9	35	600					3	1	4	强	0	0	1	1	1	0	1	2.3	1872	1	0
256930	11	0	夏雅淇	1	2016-04-22	5.87	1	61	6.5	17.5	26	2	1	0	210	3.2308	430	67	43	2.5	58	600					1	1	4	强	1	0	1	0	0	0	1	2.6	1884	3	1				354.1	263.3	48.89
256692	12	0	唐艺宁	1	2016-04-28	8.77	1	65	7.4	17.5	31	3	1	0	190	2.5676	495	87	47	3	82	300					3	1	2	弱	0	0	1	1	0	0	0	3.16	1936	1	0
256979	13	0	袁千菡	1	2016-04-29	5.17	1	60	5.6	15.6	18	2	1	1	130	2.3214	490	500	56	2	18	400					1	0	1	阴	0	0	1	0	0	0	0	4.6	964
256982	14	0	朱一菲	1	2016-05-13	7.37	1	68	7.8	16.9	21	3	1	0	180	2.3077	555	77	52	2	67	400					3	0	1	阴	0	0	1	1	0	0	0	2.7	1949	2	1
256849	15	0	孙苗苗	1	2016-05-17	7.37	1	61	5.5	14.8	15	2	1	0	260	4.7273	450	131	54	2.5	51	400					1	0	1	阴	0	0	0	1	1	0	1	3.9	1998	3	1
256948	16	0	付诗瞳	1	2016-05-19	5.5	1	61	6.3	16.9	9	2	1	0	170	2.6984	435	82	46	3.5	36	300					2	0	1	阴	0	0	0	0	0	0	1	3	1799	3	1
257075	17	0	赵婉婷	1	2016-05-19	58.07	1	80	8.4	13.1	23	2	1	1	420	5	655	562	60	2	64	300					1	0	1	阴	0	0	1	0	0	0	0	3.2	617
256921	18	0	崔茜	1	2016-05-24	7.3	1	63	7	17.6	35	2	1	0	270	3.8571	465	82	33	3	23	400					1	1	3	中	0	0	1	0	0	0	0	1.9	1873
257026	19	0	韦大杰	0	2016-05-25	12.43	1	66	6.9	15.8	30	3	1	0	160	2.3188	380	69	33	3	22	400					1	0	1	阴	1	0	1	1	0	0	0	3.1	1960	1	0
257104	20	0	朱子	1	2016-05-27	6.8	1	67	7.5	16.7	21	3	1	1	160	2.1333	510	90	61	3	38	250					3	0	1	阴	0	0	0	1	0	0	0	2.4	1985	1	0
256843	21	0	秦岳东	0	2016-06-07	9.9	1	64	6	14.6	17	2	1	1	140	2.3333	500	282	52	2	39	200					1	0	1	阴	0	0	0	0	0	0	0	4.7	1907	1	0
257113	22	0	李静怡	1	2016-06-14	22.8	2	85	10	13.8	15	2	1	0	200	2	555	58	34	2	16	200					2	0	1	阴	0	0	0	0	0	0	0	2.1	1864	2	1
257157	23	0	李柏乐	0	2016-06-21	6.63	1	63	6.4	16.1	18	2	1	0	220	3.4375	390	128	50	6	94	150					1	0	1	阴	0	1	1	1	0	1	0	3.8	714	2	1
257158	24	0	张轶承	0	2016-06-22	10.2	1	73	6.5	12.2	31	3	1	0	310	4.7692	490	90	46	3.5	71	150					1	0	1	阴	0	0	1	0	0	0	0	2.8	1533	1	0
257165	25	0	雷欣润	0	2016-07-05	10.7	1	71	10.5	20.8	13	2	1	0	250	2.381	570	79	51	2	34	300					2	1	4	强	0	0	1	1	1	0	0	4.8	1827	1	0
257186	26	0	蔡芷恩	1	2016-07-06	7.43	1	64	6.7	16.4	36	3	1	1	180	2.6866	485	610	64	3	22	150					3	0	1	阴	0	0	1	0	0	0	1	1.6	1814	1	0
257142	27	0	李锐君	1	2016-07-07	12.57	1	60	5.9	16.4	26	3	1	0	180	3.0508	440	104	40	2	63	200					1	0	1	阴	0	0	1	1	0	0	0	2.79	1837	1	0
257261	28	0	刘静瑶	1	2016-07-08	12.87	1	71	7.8	15.5	0	2	1	1	230	2.9487	395	125	40	3	33	400					1	0	1	阴	1	0	1	1	0	0	0	2.7	1859	1	0				212.8	145.2	22.66
257258	29	0	黄昭文	0	2016-07-14	5.73	1	61	7	18.8	26	2	1	1	230	3.2857	600	633	58	4	84	500					2	0	1	阴	0	0	1	0	0	1	1	6	1916	1	0
257230	30	0	汤舒安	0	2016-07-19	5.03	1	67	7.4	16.5	9	2	1	0	210	2.8378	450	64	37	2	22	200					1	0	1	阴	0	0	1	1	0	0	0	2.8	1809	2	1
257253	31	0	杜晨曦	0	2016-07-26	7.97	1	64	6	14.6	21	2	1	0	200	3.3333	590	152	72	2	133	300					2	0	1	阴	0	0	1	1	0	1	1	4.3	941	3	1
257362	32	0	赵梓妍	1	2016-08-02	5.37	1	64	8.3	20.3	26	3	1	0	240	2.8916	430	83	42	3	61	200					1	0	1	阴	0	0	0	0	0	0	0	3.1	1680	1	0
257432	33	0	叶春萌	1	2016-08-11	5.5	1	58	5.4	16.1	23	2	1	1	160	2.963	340	280	67	4	40	200					2	0	1	阴	0	0	0	0	0	0	0	2.73	1883
257458	34	0	洪思敏	1	2016-08-14	85.53	5	119	22	15.5	0	1	0	1	620	2.8182	425	587	37	2	71	400					1	0	1	阴	0	0	0	0	0	0	0	2.8	1803	4	1
257332	35	0	王慧杰	0	2016-08-18	5.6	1	65	8.1	19.2	37	3	1	0	250	3.0864	440	86	38	4	30	600					1	0	1	阴	0	0	1	1	1	1	0	3.2	1908	2	1
257228	36	0	欧阳嘉熠	0	2016-08-30	8.27	1	64	6.7	16.4	30	3	1	0	230	3.4328	470	60	35	3	82	400					3	0	1	阴	0	0	1	1	0	0	0	2.1	1788	2	1
257374	37	0	符佳莹	1	2016-09-01	10.13	1	71	8.1	16.1	24	3	1	0	220	2.716	780	149	50	4	161	600					1	0	1	阴	1	0	1	1	0	1	1	2.5	1603
257423	38	0	郑诗琦	1	2016-09-07	14.23	1	70	6.8	13.9	5	2	1	0	160	2.3529	500	119	56	3	48	600					1	1	4	强	0	0	1	0	0	0	0	3.7	1787	1	0
257443	39	0	王艺晓	1	2016-09-12	9.67	1	65	8.2	19.4	30	3	1	0	170	2.0732	435	161	69	2	65	200					2	0	1	阴	0	0	1	0	1	0	1	4.8	1823	1	0
257269	40	0	韩博霖	0	2016-09-29	6.73	1	63	8	20.2	30	3	1	0	210	2.625	495	154	90	3	28	400					1	0	1	阴	0	0	1	0	1	1	0	5.4	1726	1	0
257544	41	0	罗浩航	0	2016-09-30	5.5	1	63	6.7	16.9	39	3	1	0	270	4.0299	630	102	75	3	50	300					1	0	1	阴	0	0	1	0	1	0	0	4	1841	1	0
257483	42	0	王梓诺	0	2016-09-30	4.97	1	62	6.6	17.2	14	2	1	1	120	1.8182	500	220	65	4	76	600					1	0	1	阴	0	0	1	0	0	1	0	2.5	1701
257465	43	0	黄已轩	1	2016-10-09	6.87	1	65	7.5	17.8	30	3	1	0	170	2.2667	475	115	72	4	21	500					1	0	1	阴	0	0	1	0	1	0	0	3.59	1772	1	0
257366	44	0	吴欣潼	1	2016-11-08	7.23	1	63	5.5	13.9	16	2	1	1	180	3.2727	440	350	55	3	48	300					1	0	1	阴	1	0	0	1	0	1	0	5.07	1812						119.9	70.7	20.09
257585	45	0	管政	0	2016-11-11	6.03	1	66	7	16.1	31	3	1	1	130	1.8571	575	261	61	4	78	1700					1	0	1	阴	0	0	1	1	0	0	0	4.8	1719	4	1
257698	46	0	谭善馨	1	2016-11-17	85.53	1	124	24	15.6	0	1	0	0	280	1.1667	550	99	49	2	59	300					1	0	1	阴	1	0	0	0	0	0	0	2.2	1734	1	0				424	182.1	18.6
257719	47	0	郑楚仪	1	2016-11-30	5.67	1	60	6.7	18.6	34	3	1	0	250	3.7313	553	112	72	2	59	400					1	1	4	强	0	0	1	0	0	0	0	3.62	1408	1	0
257592	48	0	李佳霖	0	2016-12-01	8.53	1	62	6.2	16.1	14	2	1	0	200	3.2258	620	162	70	2	89	400					2	0	1	阴	0	0	0	0	0	0	0	7.4	1747	1	0
257660	49	0	方梓悦	1	2016-12-10	5.33	1	61	6.8	18.3	18	2	1	1	300	4.4118	393	590	52	3	34	200					1	1	3	中	1	0	1	1	0	0	0	2.5	975	2	1				541.6	387.6	11.76
257821	50	0	凌子琪	1	2016-12-13	5.97	1	68	7.6	16.4	17	2	1	1	230	3.0263	560	178	55	2.5	18	400					1	0	1	阴	1	0	0	1	0	0	0	3.7	1764	2	1
257294	51	0	阮子晴	1	2016-12-23	10.97	1	57	5.7	17.5	12	2	1	0	200	3.5088	480	83	60	3	91	200					1	1	2	弱	0	0	1	1	0	0	0	6.84	1705	1	0				956	413.8	10.41
257538	52	0	李荣轩	0	2016-12-27	26.57	1	66	12.8	29.4	7	2	1	0	220	1.7188	598	112	86	2	134	300					3	0	1	阴	0	0	0	0	0	0	0	3.3	1595
257802	53	0	解书琳	1	2016-12-27	166.9	5	146	39	18.3	9	2	1	1	520	1.3333	750	670	36	2	50	600					2	0	1	阴	0	0	0	1	0	0	1	3.9	1753	2	1
257722	54	0	徐诺然	1	2017-01-03	5	1	62	7.5	19.5	15	2	1	1	180	2.4	613	300	94	3	18	400					1	0	1	阴	0	0	1	0	0	0	0	5.89	1640
257737	55	0	张泽天	1	2017-01-05	6.07	1	64	6.8	16.6	27	2	1	0	270	3.9706	680	89	55	3	28	1500					3	0	1	阴	1	0	1	1	0	0	0	3.7	1646	1	0
257764	56	0	陈恩希	1	2017-01-10	6.87	1	64	7.9	19.3	25	3	1	0	190	2.4051	650	139	79	2.5	42	400					1	0	1	阴	0	0	1	1	1	0	0	3.3	1644	1	0
257948	57	0	王冠喆	0	2017-01-10	25.7	1	90	16	19.8	0	1	0	1	380	2.375	700	518	85	3	34	800					1	0	1	阴	0	0	1	1	0	0	0	2.8	1503	1	0
257773	58	0	王嘉歆	1	2017-01-12	13.77	1	65	7.5	17.8	17	2	1	0	190	2.5333	650	104	80	4	113	400					1	0	1	阴	0	0	1	1	1	1	0	2.5	1560	1	0
257498	59	0	马凡茜	1	2017-01-20	6.6	1	60	5.6	15.6	25	2	1	1	105	1.875	385	243	54	4	25	400					1	0	1	阴	0	0	0	0	1	0	0	4	1652	1	0
257903	60	0	佟泊睿	0	2017-01-25	27.3	5	90	12.8	15.8	11	2	1	1	580	4.5312	450	537	55	5	48	200					1	0	1	阴	0	0	0	0	0	0	0	4.9	1526	2	1
256149	61	0	支静怡	1	2017-02-14	53.4	1	105	21	19	0	1	0	0	220	1.0476	560	121	45	2	31	400					1	1	4	强	1	0	0	0	0	0	0	4.4	1704	1	0
257757	62	0	杨晨旭	0	2017-02-15	12.93	1	70	9	18.4	20	2	1	1	540	6	420	176	81	2	27	500					1	1	4	强	0	0	0	0	0	0	0	3.2	1611	1	0
257634	63	0	关若萱	1	2017-02-16	7.63	1	60	7.8	21.7	35	3	1	0	240	3.0769	625	174	65	2.5	33	200					2	0	1	阴	0	0	1	1	1	1	0	2.4	1702
257913	64	0	董惠妍	1	2017-02-21	5.73	1	62	6.6	17.2	19	3	1	0	230	3.4848	885	140	76	3	32	400					1	1	4	强	0	0	1	0	1	0	1	1.99	1610	2	1
257958	65	0	陈优璇	1	2017-03-07	6.5	1	62	7	18.2	28	2	1	0	190	2.7143	442	91	56	3	34	250					1	0	1	阴	0	0	1	1	0	0	0	2.8	1627
258043	66	0	段欣妍	1	2017-03-17	5.4	1	61	6.1	16.4	2	2	1	0	130	2.1311	550	134	103	3	43	200					3	0	1	阴	0	0	1	1	0	1	1	4.3	1667
258168	67	0	何宇恒	0	2017-03-21	18.93	1	72	9	17.4	20	2	1	0	240	2.6667	496	88	48	3	42	200					1	0	1	阴	0	0	1	1	0	1	1	4.2	1663
257984	68	0	翟誉程	0	2017-03-30	8.17	1	76	8	13.9	4	2	1	0	200	2.5	595	137	73	1.5	23	800					1	1	3	中	0	0	1	0	0	0	0	2.5	1471	2	1
258005	69	0	詹佳欣	1	2017-04-01	20.23	1	70	8	16.3	7	2	1	0	190	2.375	480	114	62	2	29	100					1	0	1	阴	1	0	1	1	0	0	0	3.1	1597	1	0				246.5	135.3	9
258146	70	0	夏晨熙	1	2017-04-06	5.13	1	62	6.5	16.9	17	3	1	0	270	4.1538	575	90	53	3	16	700					2	0	1	阴	0	0	1	1	0	0	1	5.5	1671	3	1
258096	71	0	杨羽菲儿	1	2017-04-13	10.23	1	67	7.5	16.7	12	2	1	0	210	2.8	430	153	44	4	42	300					2	0	1	阴	0	0	1	0	0	0	0	2	1495	1	0
258157	72	0	马婉荣	1	2017-04-14	6.47	1	55	7	23.1	22	2	1	0	180	2.5714	590	122	54	3	44	400					1	0	1	阴	0	0	1	0	1	1	1	3.1	1596	1	0
258191	73	0	郭淑颖	1	2017-04-20	7.6	1	68	8	17.3	17	2	1	0	230	2.875	490	107	70	2	48	200					1	0	1	阴	0	0	1	0	0	0	1	3.1	1390	1	0
257828	74	0	唐嘉琳	1	2017-04-23	14.23	1	80	11.3	17.7	0	1	0	1	270	2.3894	570	261	52	2	24	400					1	0	1	阴	0	0	0	0	0	0	0	6.2	1604
257683	75	0	韩雨珊	1	2017-04-25	9.4	1	67	6.3	14	24	3	1	0	250	3.9683	540	128	67	2	29	500					1	0	1	阴	0	0	1	1	0	0	1	5.9	1603	1	0
258262	76	0	何家慧	1	2017-05-04	6.43	1	63	6	15.1	21	2	1	0	230	3.8333	475	149	36	3	54	200					2	0	1	阴	0	0	1	1	0	0	0	2.4	1209	2	1				139.9	163.9	18.93
258230	77	0	王修涛	0	2017-05-09	5.73	1	63	7	17.6	14	2	1	0	340	4.8571	495	86	46	3	35	400					2	0	1	阴	1	0	0	0	1	0	1	5.1	1199	1	0				2355.7	1196.1	23.84
257882	78	0	吴茂康	0	2017-05-11	23.47	5	81	12	18.3	11	2	1	1	180	1.5	530	209	18	4	36	200					1	0	1	阴	0	0	0	0	0	0	0	3.8	1558	1	0
258042	79	0	唐梓林	1	2017-05-21	94.73	1	135	29	15.9	0	1	0	1	560	1.931	555	598	112	2	19	600					1	0	1	阴	0	0	0	0	0	1	0	3	1601	2	1
258438	80	0	刘雅婷	1	2017-05-22	3.23	1	58	6.1	18.1	12	2	1	1	230	3.7705	460	638	56	2	26	590					1	0	1	阴	0	0	1	0	0	1	0	4.9	1481
258316	81	0	汪楚轶	0	2017-05-25	80.3	1	108	17.5	15	4	1	0	1	500	2.8571	565	641	57	3	72	700					1	0	1	阴	1	0	1	1	0	0	0	2.6	1409	1	0				283.1	223.1	23.71
257847	82	0	李子豪	0	2017-06-06	18.87	1	74	9	16.4	4	1	0	0	310	3.4444	650	113	72	2	38	600					1	1	2	弱	0	0	1	0	0	0	1	5	1416	1	0
258420	83	0	郑晨希	1	2017-06-07	6.07	1	60	5.3	14.7	39	3	1	0	220	4.1509	540	174	59	4	19	300					1	0	1	阴	0	0	0	0	0	0	0	3.7	1499	2	1
258364	84	0	赖梓隆	0	2017-06-07	5.93	1	69	7.2	15.1	28	3	1	1	339	4.7083	487	610	45	2	28	400					1	0	1	阴	0	0	0	0	1	0	0	4.9	1510
258137	85	0	易安彤	1	2017-06-08	8.9	1	62	5.5	14.3	22	3	1	0	260	4.7273	570	77	47	2.5	21	250					1	0	1	阴	0	0	0	0	0	0	0	2	1622	1	0
258153	86	0	周季杭	0	2017-06-09	7.67	1	65	7.2	17	11	2	1	0	220	3.0556	520	63	33	2	26	200					1	1	2	弱	0	0	1	1	0	0	0	6.3	1515
257353	87	0	杜怡曼	1	2017-06-13	34.13	5	93	13	15	6	3	1	1	730	5.6154	529	583	56	5	71	500			是 31		1	0	1	阴	1	0	0	0	0	1	0	2.6	1497
258321	88	0	文晓慧	1	2017-06-14	11	1	63	6	15.1	12	2	1	0	230	3.8333	345	82	40	1.5	73	200					2	0	1	阴	0	0	0	0	0	0	0	2.3	1400	1	0
258433	89	0	于越	1	2017-06-21	15.97	1	73	8.3	15.6	14	3	1	1	290	3.494	420	127	40	2	51	300					1	1	4	强	0	0	1	1	0	0	1	3.7	1401	2	1
258437	90	0	郑昕宜	1	2017-06-22	7.5	1	64	6.5	15.9	27	2	1	0	195	3	465	54	33	4	17	205					1	0	1	阴	0	0	0	0	0	0	0	2.7	1502	1	0
258431	91	0	钟煜	0	2017-06-22	35.2	1	85	11.8	16.3	0	1	0	1	400	3.3898	495	610	46	3	15	300					1	1	2	弱	1	0	0	1	0	0	0	5.8	1387
258284	92	0	钟明橲	0	2017-06-27	6.67	1	60	7	19.4	18	2	1	0	200	2.8571	590	97	60	3	44	400					1	0	1	阴	0	0	0	0	0	0	0	3.37	1484
258412	93	0	任柏帆	0	2017-06-28	5.8	1	61	5.7	15.3	26	3	1	0	190	3.3333	495	67	42	2.5	28	200					1	0	1	阴	1	0	0	0	0	0	1	2.7	1490	1	0				1053.2	456.4	61.15
258383	94	0	谢佳琪	1	2017-06-28	40.27	1	90	12.5	15.4	1	2	1	1	450	3.6	400	522	53	2	29	200					2	0	1	阴	0	0	1	1	0	0	1	4.3	1314	1	0
258463	95	0	陈达杰	0	2017-07-06	5.67	1	65	6	14.2	18	2	1	0	250	4.1667	460	123	39	2	24	200					1	0	1	阴	0	1	1	1	0	0	0	0.9	1117	1	0
258485	96	0	孟峻锋	0	2017-07-11	6.93	1	67	7	15.6	24	3	1	0	260	3.7143	510	92	47	2	33	100					2	1	2	弱	0	0	1	0	0	0	0	2.8	1471	1	0
258467	97	0	陈家豪	0	2017-07-12	7.27	1	66	7	16.1	12	2	1	0	196	2.8	510	96	44	3	19	100					1	1	3	中	0	0	1	1	0	0	0	6	1475	1	0
258380	98	0	刘梓洋	0	2017-07-13	6.97	1	61	6.1	16.4	20	2	1	0	123	2.0164	422	148	36	3	16	400					1	0	1	阴	0	0	1	1	1	0	0	6.9	1549
258379	99	0	何家怡	1	2017-07-14	7	1	64	5.5	13.4	0	1	0	0	236	4.2909	596	88	50	2	95	300					1	1	4	强	0	0	1	1	0	0	1	4.3	1470	1	0
258621	100	0	张殷鸣	0	2017-07-21	7.4	1	65	7	16.6	21	2	1	0	308	4.4	491	71	50	2	42	300					1	0	1	阴	0	0	1	1	0	0	0	1.1	1045	2	1
258203	101	0	程虞茉	1	2017-07-23	9.07	1	63	8	20.2	21	2	1	1	427	5.3375	548	672	47	2	29	400					1	1	3	中	0	0	1	0	0	0	0	5.14	846	1	0
258385	102	0	程茗森	0	2017-07-25	10.43	1	67	7	15.6	16	2	1	0	194	2.7714	465	77	38	2	61	200					1	1	4	强	1	0	1	0	0	1	1	2.4	1553	2	1				285.8	270.5	7.16
258765	103	0	谭煜颖	0	2017-07-25	7.77	1	65	5	11.8	12	2	1	0	255	5.1	528	129	54	3	33	400					2	0	1	阴	0	0	1	0	0	1	0	2.33	1476
258682	104	0	黄字立	0	2017-07-27	8.57	1	74	9.5	17.3	23	3	1	0	283	2.9789	406	70	47	2	37	200	是 burkitt淋巴瘤	1238			1	0	1	阴	0	1	1	1	0	0	1	3	824	1	0
258176	105	0	毛鲲程	0	2017-08-01	8.93	1	69	8	16.8	9	2	1	0	256	3.2	689	146	86	3	31	200					2	0	1	阴	0	0	0	1	0	1	1	3.2	1416	1	0
258441	106	0	于敏婧	1	2017-08-01	5.6	1	62	7.5	19.5	21	2	1	0	218	2.9067	375	93	39	2	38	150					1	0	1	阴	0	0	0	0	0	1	0	4.9	1514	1	0
258413	107	0	邓焌乐	0	2017-08-02	6.53	1	65	6	14.2	20	3	1	0	205	3.4167	591	74	42	2	25	300					1	0	1	阴	0	0	1	1	0	0	1	3.1	1444	1	0
258402	108	0	王岳乾	0	2017-08-02	14.6	1	75	9	16	0	1	0	0	245	2.7222	621	228	47	2	25	600					3	1	2	弱	0	0	0	1	0	0	1	3.3	1462
258518	109	0	马衣凡	1	2017-08-08	6.3	1	62	6	15.6	29	3	1	0	206	3.4333	450	108	59	3	32	150					1	0	1	阴	0	0	1	0	0	0	0	9.2	1494	1	0
258562	110	0	古思睿	1	2017-08-09	6.8	1	62	5.1	13.3	12	2	1	0	139	2.7255	500	99	37	3	35	700					1	0	1	阴	0	0	1	1	1	1	0	3.9	1521	1	0
258490	111	0	林俊松	0	2017-08-10	15.5	1	72	7.6	14.7	0	1	0	0	350	4.6053	516	78	36	22	48	400					1	0	1	阴	0	0	1	0	1	1	0	2.2	1443	1	0
258470	112	0	农雅霖	1	2017-08-10	10.8	1	65	7	16.6	11	1	0	0	210	3	570	164	58	4	28	600					1	0	1	阴	0	0	1	0	0	0	0	3.5	1521	1	0
258678	113	0	张哲宁	0	2017-08-11	6.5	1	64	7	17.1	15	2	1	0	260	3.7143	485	69	37	3	30	200					3	0	1	阴	0	0	0	0	0	0	0	3.9	1420	2	1
258686	114	0	赵翌宸	0	2017-08-15	5.77	1	62	7	18.2	31	2	1	0	288	4.1143	380	75	30	2	33	200					1	0	1	阴	0	0	1	0	0	0	1	1.3	1437	1	0
258516	115	0	张涵	0	2017-08-15	9.37	1	72	7.5	14.5	0	1	0	0	170	2.2667	450	97	55	3	65	400					1	0	1	阴	0	0	1	1	0	0	0	3	1456	2	1
258797	116	0	刘雨泽	1	2017-08-16	9.73	1	70	6.5	13.3	28	2	1	1	260	4	480	332	37	3	17	300					1	0	1	阴	0	0	0	0	0	0	0	2.7	1390	2	1
258707	117	0	李沛杨	0	2017-08-16	6.83	1	68	8.6	18.6	24	3	1	1	300	3.4884	498	599	51	2	19	400					1	0	1	阴	0	0	0	0	0	0	1	3	1437	2	1
258618	118	0	金语希	1	2017-08-18	6.57	1	66	8.5	19.5	28	3	1	0	226	2.6588	475	94	69	3	27	200					2	0	1	阴	0	0	0	0	0	0	0	2.8	1414	1	0
258729	119	0	梁芯悦	1	2017-08-22	7.47	1	63	6	15.1	19	2	1	0	168	2.8	452	175	70	3	70	300					1	0	1	阴	0	0	1	0	0	1	0	2.6	1395	2	1
258767	120	0	李佳芮	1	2017-08-23	8.07	1	69	6.3	13.2	22	2	1	0	250	3.9683	405	81	47	3	59	200					2	1	4	强	1	0	1	1	0	1	0	6	1427	1	0				484.4	299.2	9.9
258655	121	0	陈骏伟	0	2017-08-24	6.1	1	64	6	14.6	25	2	1	0	290	4.8333	490	111	53	5	21	200					1	0	1	阴	0	0	1	1	0	0	0	2.9	1446	1	0
258717	122	0	王英杰	0	2017-08-25	6.7	1	66	7	16.1	16	2	1	0	198	2.8286	449	81	48	3	27	200					1	0	1	阴	1	0	1	1	0	0	0	2.16	1487	1	0				331.9	254.9	41.45
258827	123	0	苏德才	0	2017-08-28	18.57	1	75	10	17.8	21	2	1	0	218	2.18	465	65	38	3	51	200					1	1	2	弱	1	0	1	1	0	0	1	2.2	1452	1	0				155.8	83	152.33
258568	124	0	叶李增	0	2017-08-29	8.1	1	62	7.2	18.7	11	2	1	0	318	4.4167	535	89	44	3	120	300					2	0	1	阴	0	0	1	0	0	0	1	1.8	1429	2	1
258407	125	0	孟昱霖	1	2017-08-29	7.3	1	68	6.4	13.8	11	2	1	0	190	2.9688	390	122	55	2	17	300					3	0	1	阴	0	0	1	0	1	0	0	2.4	1424	1	0
257884	126	0	赵畯铧	0	2017-09-07	27.67	1	89	12	15.1	0	1	0	0	183	1.525	581	128	88	3	25	200					1	0	1	阴	0	0	0	1	0	0	0	2.9	1437	1	0
258693	127	0	莫萩妍	1	2017-09-07	7.6	1	64	6.5	15.9	20	2	1	0	200	3.0769	433	80	39	3	53	200					1	0	1	阴	0	0	1	1	0	1	1	3.8	1434
258788	128	0	胡莛羽	1	2017-09-12	5.73	1	64	6	14.6	20	3	1	0	228	3.8	425	99	37	2	30	200					1	0	1	阴	0	0	1	1	1	1	0	3.9	577	1	0
456975	129	0	韦伊莹	1	2017-09-12	9.87	4	65	5.5	13	12	2	1	0	234	4.2545	470	91	36	2	24	100					1	1	4	强	0	1	1	0	1	0	1	1.4	1477	1	0
258144	130	0	闫昕依	1	2017-09-14	9.17	1	54	7.2	24.7	37	3	1	0	160	2.2222	530	82	48	3	57	200					2	1	3	中	0	0	0	0	1	0	1	3	1461	1	0
258612	131	0	邹沐卉	1	2017-09-15	8.2	1	63	6	15.1	26	2	1	1	230	3.8333	450	654	52	3	16	200					1	0	1	阴	0	0	0	1	0	0	0	3.3	1222
258781	132	0	薛恬心	1	2017-09-19	11.6	1	71	8.5	16.9	0	1	0	0	219	2.5765	500	84	55	2	22	150					1	0	1	阴	0	0	1	1	0	0	0	3.5	1401	1	0
258862	133	0	鄢云蕾	1	2017-09-19	5.6	1	60	7	19.4	30	3	1	0	260	3.7143	400	144	48	3	25	400					1	0	1	阴	0	0	1	0	0	0	0	3.8	1413	1	0
258786	134	0	李扬硕	0	2017-09-21	6.13	1	68	8.5	18.4	23	3	1	0	286	3.3647	405	81	47	4	28	200					1	0	1	阴	0	0	1	0	0	0	0	1.7	1448	3	1
258739	135	0	刘栩扬	0	2017-09-21	5.13	1	63	6	15.1	15	2	1	0	170	2.8333	506	226	52	3	22	300					1	0	1	阴	0	0	1	1	1	0	0	3.1	1509	1	0
258798	136	0	刘卓	1	2017-09-22	7.67	1	58	8	23.8	17	2	1	0	219	2.7375	450	72	40	3	28	200					1	0	1	阴	0	0	1	0	0	0	1	2.1	1499	2	1
258920	137	0	梁梓晨	0	2017-09-25	10.03	1	64	5.8	14.2	30	3	1	0	255	4.3966	428	92	57	2	44	200					3	0	1	阴	0	0	1	0	0	0	1	3.7	1312
258566	138	0	陈俊煜	0	2017-09-25	8.77	1	68	7	15.1	27	2	1	1	420	6	528	511	49	2	16	400					3	1	2	弱	1	0	0	0	0	0	0	5.1	1493	2	1				192	272	62
258591	139	0	刘紫璇	1	2017-09-26	6.43	5	58	5.2	15.5	9	1	0	1	134	2.5769	442	619	63	2	146	300					2	0	1	阴	0	0	0	1	0	1	0	6.1	1399	2	1
258838	140	0	卢明皓	0	2017-09-30	6.13	1	67	8.5	18.9	28	3	1	0	214	2.5176	430	58	41	3	27	300				0	2	0	1	阴	1	0	1	1	0	0	0	1.9	787
258975	141	0	张懿鑫	1	2017-10-17	7.63	1	69	8	16.8	26	3	1	0	290	3.625	445	99	55	2	70	490					3	0	1	阴	0	0	0	0	0	0	0	3.4	1490	1	0
258953	142	0	冷金蔚	1	2017-10-18	5.3	1	60	4.8	13.3	30	2	1	0	215	4.4792	475	80	53	3	53	400					1	0	1	阴	0	0	1	0	0	0	0	2.2	1456	1	0
259012	143	0	李和硕	0	2017-10-19	8.7	1	64	8	19.5	27	3	1	1	340	4.25	562	757	38	5	14	600					2	0	1	阴	0	0	0	0	0	0	0	4.5	1321	1	0
258919	144	0	徐承睿	0	2017-10-20	5.6	1	58	6	17.8	21	2	1	0	185	3.0833	540	86	45	3	17	300					1	0	1	阴	0	0	1	0	0	0	0	2.8	1254	1	0
258903	145	0	徐梦瑜	1	2017-10-23	7.77	1	67	7	15.6	17	2	1	1	140	2	465	280	43	3	15	200					1	1	3	中	0	0	1	0	1	0	0	1.2	1425
259042	146	0	罗仕宸	0	2017-10-24	8.7	2	68	7.03	15.2	33	3	1	0	165	2.3471	410	80	38	4	52	200					3	0	1	阴	0	0	1	0	0	0	0	3.2	1183	1	0
259015	147	0	何嘉萌	1	2017-10-25	20.03	1	75	12	21.3	13	2	1	0	244	2.0333	545	171	66	2	65	400					1	0	1	阴	0	1	1	1	1	1	0	7.6	728	3	1
259014	148	0	陈昕睿	1	2017-10-27	6.67	1	63	7	17.6	22	2	1	1	285	4.0714	405	437	61	4	15	200					1	0	1	阴	1	0	1	0	1	0	0	3.33	879						88.4	103.3	7.28
258949	149	0	丘嘉庆	0	2017-11-02	63	1	100	14	14	14	2	1	0	275	1.9643	720	214	43	3	50	700					1	0	1	阴	0	1	1	0	1	0	0	1.85	1416	1	0
258986	150	0	袁静琳	1	2017-11-07	5.4	1	67	8	17.8	22	3	1	0	273	3.4125	645	142	42	3	38	200			是 171		1	1	4	强	1	0	0	0	0	1	0	3.2	1381
258948	151	0	郑一凡	0	2017-11-09	9	1	66.8	7.5	16.8	15	2	1	0	168	2.24	420	119	55	2	42	600					2	1	4	强	0	0	1	1	1	0	1	2.3	1384	1	0
460636	152	0	卓嘉蕊	1	2017-11-14	27.7	1	88	14.6	18.9	1	2	1	0	336	2.3014	615	100	76	2	19	500					1	1	4	强	0	0	1	0	1	0	0	3.7	1340	1	0
259020	153	0	杨芷硕	1	2017-11-21	6.03	1	60	5.7	15.8	14	2	1	0	250	4.386	525	131	48	3	33	300					3	1	4	强	1	0	1	1	1	1	0	5.6	1389	1	0				175.6	146	13.2
259048	154	0	彭绎欣	1	2017-11-21	36.3	5	94	12.5	14.1	0	1	0	0	333	2.664	510	89	37	2	27	300					1	0	1	阴	0	0	0	0	0	0	0	1	1445
257482	155	0	杨馨雅	1	2017-11-28	121.23	1	132	27	15.5	0	1	0	0	406	1.5037	694	128	76	1	24	800					2	0	1	阴	0	0	1	1	0	0	0	4.3	1362
258985	156	0	郭亦姝	1	2017-12-01	6.73	1	64	7.6	18.6	18	2	1	1	310	4.0789	405	402	57	4	20	350					1	0	1	阴	1	0	0	1	0	0	0	3.2	1387	2	1				84.4	108.5	16.2
259114	157	0	何沐谦	0	2017-12-05	6.03	1	57	5.7	17.5	3	1	0	0	213	3.7368	480	131	40	2	33	200					1	0	1	阴	0	0	1	1	0	0	0	2.5	1413	1	0
259137	158	0	闫丹榕	1	2017-12-12	5.67	1	62	6.5	16.9	34	3	1	0	250	3.8462	449	64	54	3	23	200					1	0	1	阴	1	0	1	0	1	0	0	4.52	1373
258741	159	0	吴梓文	0	2017-12-13	6.17	1	62	5	13	11	2	1	1	170	3.4	270	514	42	4	24	300					2	0	1	阴	1	0	0	1	0	0	0	4.6	1357						230.3	237.7	27.2
259011	160	0	范海燕	1	2017-12-14	15.37	1	72	10	19.3	2	1	0	0	223	2.23	631	112	70	3	17	400					1	1	4	强	0	0	1	0	0	0	0	7.9	714	2	1
462946	161	0	聂新格	1	2017-12-17	8.07	1	67	8	17.8	19	3	1	1	420	5.25	530	630	63	2	88	900					2	0	1	阴	0	0	1	0	1	0	0	1.6	1308	1	0
259262	162	0	张夆硕	0	2017-12-21	5.67	1	65	7.8	18.5	21	3	1	0	327	4.1923	375	67	32	2	57	200					1	0	1	阴	0	0	1	0	1	0	1	3.6	1378	1	0
259203	163	0	贾咏馨	1	2017-12-26	6	1	61	6.7	18	12	2	1	0	290	4.3284	420	71	49	2	68	400					1	0	1	阴	0	0	1	1	0	0	0	2.4	1230	1	0
259258	164	0	白宇杉	1	2017-12-26	9.37	1	71	7.4	14.7	19	3	1	1	520	7.027	540	693	73	2	67	600					1	0	1	阴	0	0	0	0	1	0	1	2.4	1361
259176	165	0	廖彩婷	1	2017-12-27	6.67	1	60	6.5	18.1	17	2	1	0	180	2.7692	470	63	39	2	65	200					1	0	1	阴	0	0	1	1	0	0	1	2.34	1394	1	0
259148	166	0	王子皓	0	2017-12-29	5.93	1	66.6	9.2	20.7	18	2	1	0	290	3.1522	438	92	52	2	22	400					1	0	1	阴	0	0	1	0	0	0	1	4.2	1307	2	1
259208	167	0	王欣冉	1	2018-01-02	8	1	68	9	19.5	21	2	1	0	268	2.9778	425	114	76	1	20	200					1	1	3	中	0	0	1	0	1	0	0	4	1191	1	0
259220	168	0	刘睿	1	2018-01-04	4.7	1	59.8	5.8	16.2	20	2	1	0	229	3.9483	484	75	53	3	42	250					1	0	1	阴	0	0	1	0	0	0	1	2.4	1190	2	1
259130	169	0	杜语嫣	1	2018-01-05	10.13	1	67	7	15.6	23	3	1	1	138	1.9714	390	253	45	3	59	290					2	0	1	阴	0	0	0	1	0	0	0	4.1	1307
259275	170	0	耿梓慕	0	2018-01-09	5.47	1	66.6	7.4	16.7	28	3	1	0	193	2.6081	360	177	57	2	26	400					1	0	1	阴	0	0	1	0	0	0	0	3.4	1277	1	0
259301	171	0	胡皓雯	1	2018-01-09	6.2	1	64	6.5	15.9	27	2	1	0	246	3.7846	450	114	64	1	18	200					3	1	4	强	0	0	1	1	0	0	0	1.7	1133	3	1
259291	172	0	李稚绫	1	2018-01-11	5.87	1	62	5.8	15.1	13	2	1	0	238	4.1034	460	60	42	2	22	250					2	0	1	阴	0	0	1	1	0	1	0	3.6	1169	1	0
259308	173	0	钟梓涵	1	2018-01-16	6.33	1	57	4.7	14.5	21	2	1	0	179	3.8085	450	67	42	2	49	300					1	0	1	阴	0	0	1	1	0	0	1	6.61	1245	1	0
258938	174	0	刘芙溪	1	2018-01-16	28.47	1	87	11	14.5	0	1	0	0	370	3.3636	390	67	50	1	23	400					1	1	2	弱	0	0	0	0	0	0	0	2.2	1263	1	0
259228	175	0	倪凤希	1	2018-01-17	8.7	1	60	6.1	16.9	46	3	1	0	180	2.9508	430	161	48	4	95	600					2	0	1	阴	0	0	1	0	0	0	0	3.6	1188	1	0
259177	176	0	乔泓毅	0	2018-01-17	6.47	1	59	5.6	16.1	13	2	1	1	230	4.1071	500	607	43	9	89	1200					2	0	1	阴	0	0	1	0	0	0	1	3.7	1197	1	0
259263	177	0	严家杨	1	2018-01-18	4.87	1	64	7	17.1	15	2	1	0	298	4.2571	510	63	43	3	18	400					3	0	1	阴	0	0	0	1	0	0	0	2.8	1243	1	0
258870	178	0	张睿辰	0	2018-01-23	38.9	5	110	17	14	0	1	0	0	405	2.3824	519	82	44	3	24	650					3	0	1	阴	0	0	0	0	0	0	0	2.8	1191	1	0
259197	179	0	张子辰	0	2018-01-23	13.23	1	75	9	16	13	2	1	0	204	2.2667	495	144	66	3	16	300					1	0	1	阴	0	0	1	0	0	0	0	3	1231	1	0
259306	180	0	何丽玲之女	1	2018-01-25	6.87	1	63.1	5.7	14.3	23	2	1	0	280	4.9123	540	122	65	5	74	300					1	0	1	阴	0	0	1	1	0	0	0	1.99	742
259254	181	0	苏则翰	0	2018-01-26	8	1	62	5.5	14.3	24	3	1	1	161	2.9273	580	267	87	4	47	200					3	0	1	阴	0	0	0	1	0	0	1	3	1217	2	1
257844	182	0	陈力冉	0	2018-01-31	22.7	1	80	10	15.6	0	1	0	1	270	2.7	510	519	52	3	26	200					1	0	1	阴	0	0	1	0	0	0	0	2.3	1213	4	1
259398	183	0	刘鸿宇	0	2018-02-06	6.77	1	68	7	15.1	4	2	1	0	313	4.4714	420	81	29	3	31	200					1	0	1	阴	0	0	0	0	1	0	1	6.3	1255	1	0
259534	184	0	范文哲	0	2018-02-23	6.97	1	66	7.6	17.4	15	2	1	1	456	6	365	552	45	3	24	200					2	0	1	阴	0	0	0	1	1	0	0	3	1168	2	1
258531	185	0	常书瑗	1	2018-03-01	14.47	1	67	8.5	18.9	12	2	1	0	245	2.8824	455	71	39	3	32	300					1	0	1	阴	0	0	1	0	0	0	0	2.8	1109	1	0
259527	186	0	刘辰	0	2018-03-06	6.93	1	60	7.4	20.6	18	2	1	0	212	2.8649	495	94	59	2	25	400					3	0	1	阴	0	0	1	1	1	0	0	3.6	1183	1	0
259615	187	0	石思涵	1	2018-03-10	16.23	1	71	8	15.9	19	3	1	0	245	3.0625	390	80	48	3	25	300					3	0	1	阴	0	0	1	1	0	0	1	7.6	1141	2	1
259530	188	0	郑鑫权	0	2018-03-16	6.27	1	59	5.92	17	28	3	1	0	209	3.5304	460	120	70	3	47	380					1	0	1	阴	0	0	1	1	0	0	0	6.7	1207
259587	189	0	黎再彦	0	2018-03-16	5.67	1	64.2	6.63	16.1	17	2	1	0	280	4.2232	630	113	54	3	19	450					1	0	1	阴	0	0	1	0	0	0	0	5.1	1113	2	1
259616	190	0	袁周	1	2018-03-22	5.2	1	62.1	5.21	13.5	16	2	1	0	224	4.2994	380	125	45	3	17	200					2	0	1	阴	0	0	0	0	0	1	0	3.3	1202	1	0
259656	191	0	王子埼	1	2018-03-24	5	1	62	7.3	19	30	3	1	1	260	3.5616	645	600	77	15	41	600					2	0	1	阴	0	0	0	0	1	0	1	6.54	854
259589	192	0	姜婉莹	1	2018-03-27	6.87	1	53	6.72	23.9	16	2	1	0	236	3.5119	390	54	30	2	13	236					1	0	1	阴	0	0	1	0	0	0	0	6.4	1179	2	1
259602	193	0	董伊一	1	2018-03-29	4.37	1	62.6	5.22	13.3	12	2	1	0	179	3.4291	465	84	46	3	24	450					1	0	1	阴	0	1	1	0	0	0	1	2.7	1068	1	0
259424	194	0	李毅卓	1	2018-03-30	7	1	69	8	16.8	23	3	1	0	220	2.75	380	66	38	2	60	160					3	0	1	阴	0	0	1	0	0	0	0	1.9	1089	1	0
259608	195	0	王韵仪	1	2018-04-03	7.4	1	70	7.5	15.3	25	3	1	0	340	4.5333	435	92	42	2	23	200					1	0	1	阴	0	0	1	0	1	0	0	1.7	1065
259678	196	0	严梓萱	1	2018-04-03	6.63	1	65	7.2	17	21	3	1	0	260	3.6111	475	212	55	2.5	48	200					1	0	1	阴	1	0	1	1	0	0	0	4.5	1191						435.4	313.9	15.88
259756	197	0	赵柏焱	0	2018-04-11	6.57	1	52.7	6.8	24.5	20	2	1	1	266	3.9118	530	470	54	7	34	700					1	0	1	阴	1	0	1	0	1	0	1	2.52	1196	1	0				218	178.2	8.2
259626	198	0	陈志玮	0	2018-04-12	8.2	1	62	6.5	16.9	18	2	1	1	160	2.4615	532	689	77	3	53	400					1	0	1	阴	1	0	0	0	1	0	0	6.1	1106	3	1				86.5	141.8	17
259660	199	0	代一然	1	2018-04-13	4.4	1	61	5.6	15	8	2	1	0	200	3.5714	710	155	86	3	15	1100					1	0	1	阴	0	0	1	1	0	1	0	2.4	1203	1	0
259620	200	0	严佳	1	2018-04-17	16.37	1	73	6.9	12.9	7	2	1	0	260	3.7681	540	92	49	2	26	200					1	0	1	阴	0	0	1	1	0	0	0	3.6	1191	1	0
259726	201	0	杨骐源	0	2018-04-17	6.47	1	68.1	7.8	16.8	10	2	1	0	240	3.0769	450	54	38	2	13	280					1	0	1	阴	0	0	1	1	0	0	0	3.5	1096	3	1				683.6	327.4	11.73
259528	202	0	萨茹拉	1	2018-04-18	5.83	1	58.8	5.9	17.1	33	3	1	0	240	4.0678	395	47	31	3	32	300					1	0	1	阴	0	0	0	1	0	0	0	2.3	1146	2	1
259454	203	0	李智航	0	2018-04-18	15.43	1	71	8.5	16.9	0	1	0	1	170	2	365	471	39	2	30	200					1	0	1	阴	0	0	1	1	0	0	1	6.5	932	2	1
259698	204	0	李舒窈	1	2018-04-19	8.97	1	64.3	7.17	17.3	23	2	1	0	230	3.2078	515	111	61	3	52	300					1	0	1	阴	0	0	1	1	0	1	1	3.4	1120
259672	205	0	温雨婷	1	2018-04-19	6.07	1	62	6.7	17.4	18	2	1	0	200	2.9851	530	97	59	3	17	300					1	0	1	阴	0	0	1	1	0	0	0	3	1191	1	0
259834	206	0	赵匀宁	1	2018-04-21	15.67	1	73	8.8	16.5	16	3	1	1	510	5.7955	460	610	47	2	23	600					1	0	1	阴	0	0	0	0	0	0	1	3.99	1092	2	1
259546	207	0	王皓	0	2018-04-23	7.27	1	63.3	6.1	15.2	27	2	1	1	190	3.1148	624	719	32	3	23	900					1	0	1	阴	0	0	1	1	1	0	0	3.5	1185	3	1
259764	208	0	陈亦蒙	1	2018-04-25	6.77	1	62	5	13	27	2	1	0	190	3.8	370	77	51	3	39	300					2	0	1	阴	0	0	0	1	0	0	0	3.5	1181	1	0
259664	209	0	周宏宇	0	2018-04-26	4.3	1	63.7	7	17.3	8	2	1	0	330	4.7143	420	79	54	3	17	200					1	0	1	阴	0	1	1	1	1	0	0	8.3	911	1	0
259738	210	0	黄梓健	0	2018-04-26	3.87	1	62.9	5.9	14.9	11	2	1	0	230	3.8983	440	47	34	3	20	400					1	0	1	阴	0	0	1	1	0	0	0	2.3	1184	1	0
259741	211	0	李冠樟	0	2018-04-27	8.93	1	72	8.9	17.2	36	3	1	0	320	3.5955	480	54	36	3	56	200					2	0	1	阴	0	0	1	1	0	0	0	2.7	1182	1	0
259754	212	0	刘佳妮	1	2018-04-27	6.03	1	63	6.5	16.4	15	2	1	0	270	4.1538	500	74	37	1	17	650					1	0	1	阴	0	0	1	0	0	0	0	1.9	1136	1	0
259763	213	0	郑人维	0	2018-04-28	47.07	3	85	9.8	13.6	16	2	1	0	210	2.1429	720	100	59	4	58	600					1	0	1	阴	0	0	0	0	0	0	0	3.2	1182	1	0
259777	214	0	魏晨阳	0	2018-04-28	7.3	1	67	6.7	14.9	23	2	1	0	200	2.9851	471	125	66	4	42	400					1	0	1	阴	0	0	1	1	0	0	0	3	1073	1	0
259671	215	0	赵文君	1	2018-05-03	4.67	1	64	5.7	13.9	7	2	1	0	150	2.6316	465	108	82	3	29	250					1	0	1	阴	0	0	1	1	0	0	0	3.8	1048	1	0
259815	216	0	付俊杓	0	2018-05-03	8.37	1	68	7	15.1	25	2	1	0	250	3.5714	400	108	56	3	27	850					2	0	1	阴	0	1	1	1	0	0	1	4	1084	1	0
259825	217	0	耿俊熙	0	2018-05-04	9.53	1	63	7.3	18.4	39	3	1	0	260	3.5616	460	62	34	3	37	400					1	0	1	阴	0	0	1	1	0	0	0	4.2	1125	1	0
259598	218	0	李梦琪	1	2018-05-05	6.43	1	64	6.2	15.1	23	2	1	1	350	5.6452	480	489	56	3	17	400					1	0	1	阴	0	0	1	0	1	0	0	1.5	1122	1	0
259676	219	0	宋浩晴	1	2018-05-08	10.4	1	65	7.3	17.3	19	2	1	0	250	3.4247	525	96	61	2	15	300					2	0	1	阴	0	0	1	1	0	0	0	3.7	1126	1	0
259772	220	0	张晨汐	1	2018-05-08	8.43	1	61	5.5	14.8	21	2	1	0	240	4.3636	410	62	42	2	30	210					1	0	1	阴	1	0	1	1	0	0	1	2.2	1094						433.3	404.7	13.9
259646	221	0	周姝辰	1	2018-05-15	6.5	1	63	6.4	16.1	15	2	1	0	220	3.4375	505	87	48	2	16	200					1	0	1	阴	0	0	1	1	0	0	0	3.85	1113	2	1
259790	222	0	李政泓	0	2018-05-15	13.43	1	67.3	7.34	16.2	9	2	1	0	200	2.7248	465	87	48	2	13	200					1	0	1	阴	0	1	1	1	0	1	0	2.6	1034	2	1
259661	223	0	林颖欣	1	2018-05-16	9.5	1	63	8.5	21.4	17	3	1	0	350	4.1176	480	46	31	2	83	500					2	0	1	阴	0	0	1	1	0	0	1	3	1158	1	0
259721	224	0	潘昱维	0	2018-05-17	5.8	1	67.2	7.46	16.5	13	2	1	0	230	3.0831	542	94	60	2	33	400					1	0	1	阴	1	0	1	1	0	0	0	7.1	1000	1	0				352	156	22.5
259708	225	0	麦晴睿	1	2018-05-17	5.33	1	67	6.5	14.5	10	2	1	1	250	3.8462	475	366	54	2	25	300					1	0	1	阴	1	0	0	1	0	0	1	4.2	1170	1	0				206.4	134.8	7.2
259788	226	0	王皓轩	0	2018-05-18	4.83	2	60	6.5	18.1	30	3	1	0	230	3.5385	492	88	65	3	24	300					1	0	1	阴	0	0	0	0	0	0	0	7.9	1125	1	0
259843	227	0	汪文迪	0	2018-05-20	5.47	1	66.4	7.09	16.1	17	2	1	1	160	2.2567	420	445	39	2	18	200					1	1	3	中	0	0	1	0	0	1	0	2.5	1087	1	0
259371	228	0	郭婉欣	1	2018-05-21	23.23	1	83	14	20.3	0	1	0	0	200	1.4286	560	143	60	3	20	600					1	0	1	阴	1	0	0	0	0	0	0	12.6	1151	1	0				120.5	116.8	14.9
259869	229	0	肖子成	0	2018-05-22	17.63	1	75	12	21.3	15	2	1	1	340	2.8333	505	512	41	2	28	300					1	0	1	阴	0	0	0	0	0	0	1	3.5	1137	1	0
259796	230	0	赵心妍	1	2018-05-23	11.43	1	72	9.6	18.5	6	2	1	0	180	1.875	507	88	78	2	22	200					1	0	1	阴	0	0	1	1	0	1	0	1.5	1090	2	1
259791	231	0	谢颖霖	1	2018-05-23	15.23	1	75	8.9	15.8	0	1	0	0	250	2.809	495	118	67	2	17	400					2	0	1	阴	0	1	1	0	0	0	1	1	1146	1	0
259949	232	0	陈梦涵	1	2018-05-25	5.57	1	65	5.74	13.6	46	3	1	0	190	3.3101	588	94	62	3	41	600					1	0	1	阴	0	0	1	1	1	0	1	5.6	511
468412	233	0	苏世骏	0	2018-05-31	6.73	1	64.3	6.5	15.7	22	2	1	0	260	4	440	95	56	2	22	500					1	0	1	阴	0	0	1	0	0	0	0	3.5	1098	2	1
259782	234	0	马云腾	0	2018-05-31	5.67	1	69.8	6.9	14.2	20	3	1	0	290	4.2029	821	90	55	5	48	500					3	1	4	强	0	0	1	1	0	0	0	1.7	1083	2	1
259955	235	0	杜紫妍	1	2018-06-01	6.3	1	69	7.5	15.8	21	3	1	1	140	1.8667	415	390	121	4	15	350					1	1	2	弱	1	0	1	0	0	0	0	3.2	860	3	1				273.7	153.7	20.6
259665	236	0	林雨桐	1	2018-06-05	6.33	1	66	6.9	15.8	11	2	1	1	330	4.7826	420	280	62	3	23	500					1	1	2	弱	1	0	0	1	0	1	1	1.5	1068	2	1
550106	237	0	刘左熙	1	2018-06-08	66.87	1	110	20	16.5	0	1	0	1	410	2.05	500	577	48	2	31	600					1	0	1	阴	1	0	0	1	0	0	1	3.3	1137
259903	238	0	王婉滢	1	2018-06-11	7.3	1	66	6.2	14.2	27	3	1	1	230	3.7097	560	770	49	3	29	600					1	0	1	阴	1	0	0	1	0	1	1	1.8	1046						671.6	983.6	11.13
259857	239	0	刘茉涵	1	2018-06-12	15.1	1	80	10.5	16.4	17	2	1	0	170	1.619	390	97	37	3	27	300					1	1	2	弱	0	0	1	0	0	0	1	2.3	1086	1	0
259976	240	0	张芷瑜	1	2018-06-12	7.77	1	68	6.7	14.5	18	2	1	0	200	2.9851	525	256	78	3	15	800					3	0	1	阴	0	0	1	1	1	0	0	1.4	1135	2	1
259889	241	0	邓媛媛	1	2018-06-13	14.8	1	70	8	16.3	11	3	1	0	280	3.5	570	184	62	3	36	300					1	0	1	阴	1	0	1	1	0	1	0	7.7	1100	1	0				241	176.7	11.1
259789	242	0	周恩同	1	2018-06-13	7.3	1	62.4	6.76	17.4	24	2	1	1	120	1.7751	410	509	62	10	26	400					1	0	1	阴	0	0	0	1	0	1	1	3.4	1094	3	1
550087	243	0	区子滢	1	2018-06-14	6.27	1	63.1	5.5	13.8	19	2	1	1	140	2.5455	470	313	50	3	32	400					1	0	1	阴	0	0	0	1	0	1	1	3.3	1069	1	0
259938	244	0	曹嘉英	0	2018-06-15	12.63	1	68	6.8	14.7	12	2	1	0	190	2.7941	470	76	37	3	28	250					1	1	2	弱	0	0	1	1	0	0	0	2.2	1141	1	0
550144	245	0	周小淞	0	2018-06-17	23.37	1	79	10	16	14	2	1	1	470	4.7	540	590	65	4	17	300					1	1	2	弱	0	0	0	1	0	0	0	8.73	1104
550003	246	0	卢籽霏	1	2018-06-19	6.8	1	70.1	7.5	15.3	18	3	1	0	170	2.2667	570	61	36	3	29	400					1	0	1	阴	0	0	1	1	1	1	1	1.7	1043	1	0
259848	247	0	王一凡	0	2018-06-19	6.47	1	64	8.5	20.8	21	2	1	0	310	3.6471	456	58	34	3.5	32	400					1	0	1	阴	0	0	1	0	0	0	0	3.2	1120	1	0
259913	248	0	韩沐航	0	2018-06-20	18.2	4	75	10	17.8	22	2	1	0	260	2.6	480	79	44	3	17	250					1	0	1	阴	0	0	0	0	0	0	0	4	1052	1	0
259968	249	0	姚沐亦晨	0	2018-06-25	10.2	1	66	7.7	17.7	14	2	1	0	210	2.7273	465	276	44	1.5	27	600					2	0	1	阴	0	0	1	1	0	0	1	2.9	1099	1	0
550176	250	0	陈思颖	1	2018-06-25	7.43	1	61.3	7	18.6	40	3	1	1	320	4.5714	450	604	70	4	15	400					1	0	1	阴	0	0	1	1	0	0	0	3.1	1102	2	1
550050	251	0	陈俊颖	1	2018-06-27	6.9	1	60	5.2	14.4	42	3	1	0	280	5.3846	610	79	51	40	52	800					1	0	1	阴	0	0	0	1	0	1	1	3.5	1111	4	1				56.7	104.4	92.9
550028	252	0	唐晓艾	1	2018-06-28	10.13	1	65.8	7.76	17.9	32	3	1	0	290	3.7371	485	67	36	2	25						3	0	1	阴	0	0	1	1	0	0	0	2	1114	1	0
550083	253	0	陈依雯	1	2018-07-06	7.07	1	61	6.3	16.9	19	2	1	1	180	2.8571	385	356	51	3	19	100					1	0	1	阴	1	0	1	1	0	0	0	4.4	917	1	0				168.6	96.7	6.52
259999	254	0	黄瑞霖	0	2018-07-10	7.8	1	65	6.7	15.9	30	3	1	0	240	3.5821	350	66	38	2	16	300					2	1	3	中	0	0	1	1	0	0	1	4.5	1102	2	1
550064	255	0	彭梓豪	0	2018-07-10	6.57	1	61.8	7.3	19.1	27	3	1	1	320	4.3836	501	632	48	2	17	400					1	0	1	阴	0	0	1	1	0	0	1	5.1	1088	2	1
550199	256	0	陈诗烨	1	2018-07-15	5.77	1	55.5	4.3	14	18	2	1	1	110	2.5581	390	182	39	3	13	100					1	0	1	阴	0	0	0	1	0	0	0	2.6	1063	1	0
259929	257	0	卢渊铭	0	2018-07-17	4.77	1	46	6	28.4	14	2	1	0	150	2.5	490	48	29	2	21	150					1	0	1	阴	0	0	1	1	0	0	0	2.3	1043	3	1
550110	258	0	谢名钶	1	2018-07-27	24.6	5	76	11	19	10	2	1	0	380	3.4545	525	79	40	3	16	300					1	0	1	阴	0	0	1	1	0	0	0	2.4	1050
550024	259	0	李慕一	1	2018-08-01	4.63	1	55.8	6.72	21.6	23	2	1	0	290	4.3155	405	61	37	1	19	400					3	0	1	阴	0	0	1	1	1	0	0	3	1013	1	0
550043	260	0	李昊霖	0	2018-08-03	4	1	69.8	6.98	14.3	4	2	1	1	270	3.8682	330	611	52	2	12	495					3	0	1	阴	0	0	0	0	0	0	0	4.1	1062
550268	261	0	廖千睿	0	2018-08-08	5.5	1	65	6.4	15.1	13	2	1	0	220	3.4375	390	80	40	2	24	300					1	0	1	阴	0	0	0	0	1	0	1	3.1	819
550109	262	0	方鸿霖	0	2018-08-08	14.93	1	73	10	18.8	17	2	1	0	230	2.3	450	134	35	1	18	400					1	0	1	阴	1	0	1	0	0	0	0	4.8	1077
550298	263	0	刘博闻	0	2018-08-09	8.37	1	64	7.8	19	35	3	1	0	180	2.3077	480	78	38	8	73	200					2	0	1	阴	0	0	1	1	1	0	1	3.8	913
550013	264	0	杨雨绅	0	2018-08-14	7.17	1	60	6.7	18.6	18	2	1	0	350	5.2239	375	65	48	2	20	200					1	0	1	阴	0	0	0	0	0	0	0	3.7	1128	1	0
550201	265	0	苏昊南	0	2018-08-14	5.3	1	63	6.7	16.9	21	2	1	0	230	3.4328	450	102	37	1	13	200					1	0	1	阴	0	0	1	1	0	0	0	2.4	1080	1	0
550264	266	0	王嘉乐	0	2018-08-15	30.3	1	84	13	18.4	24	2	1	1	450	3.4615	510	586	56	6	159	600					1	0	1	阴	1	0	0	0	0	0	1	5.2	1029	1	0				105.6	60.7	159.22
550184	267	0	涂安娜	1	2018-08-15	7.17	1	63	7.98	20.1	33	2	1	0	250	3.1328	400	176	69	2	28	350					2	0	1	阴	0	0	1	1	0	1	0	4.8	1024
550334	268	0	齐妙嫙	1	2018-08-16	9.87	1	66	6.8	15.6	14	2	1	0	200	2.9412	380	84	38	2	20	150					1	0	1	阴	0	0	1	1	0	1	0	3	1048	3	1
550207	269	0	徐梓潼	0	2018-08-21	9.2	1	64	5.34	13	29	2	1	0	200	3.7453	340	76	45	8	47	500					3	0	1	阴	0	0	1	0	0	0	0	3.8	1063	2	1
550231	270	0	孙若雪	1	2018-08-22	9.1	1	66.5	8	18.1	14	2	1	0	250	3.125	360	76	40	3	39	200					1	0	1	阴	0	0	1	0	0	0	1	4.5	1034	1	0
550057	271	0	温紫萱	1	2018-08-22	9.03	1	67	5.3	11.8	20	2	1	0	240	4.5283	505	86	40	2	22	400					2	0	1	阴	0	0	1	1	0	0	0	5.5	1077	2	1
550357	272	0	王子轩	0	2018-08-23	7.17	1	67.2	7.64	16.9	26	3	1	0	220	2.8796	396	54	39	4	14	200					1	0	1	阴	0	0	1	0	0	0	0	3.7	768
550320	273	0	肖锦浩	0	2018-08-24	13.6	2	76.2	7.7	13.3	3	1	0	0	250	3.2468	425	106	52	3	54	300					1	0	1	阴	0	1	1	1	0	0	1	2.1	942	1	0
550294	274	0	姜远朵	1	2018-08-27	4.97	3	60	6	16.7	14	2	1	1	260	4.3333	440	87	39	2	29	200					1	0	1	阴	1	0	1	1	0	1	1	3.8	1017	2	1
550437	275	0	陈奕彤	1	2018-08-27	94.9	1	125	25	16	8	2	1	1	710	2.84	570	156	46	1	14	800					1	0	1	阴	0	0	1	1	0	0	0	2.9	1071	1	0
550263	276	0	陈优敉	1	2018-08-28	6.57	1	60.8	6.5	17.6	36	3	1	0	290	4.4615	480	60	28	20	63	200					2	1	4	强	1	0	1	1	0	0	1	6.7	1063	1	0
550215	277	0	黎峻豪	0	2018-08-29	9.83	2	68.8	7.5	15.8	6	2	1	0	180	2.4	520	84	35	3	26	200					1	0	1	阴	0	0	1	1	0	0	0	3.4	1051	2	1
550214	278	0	贾茉涵	1	2018-08-29	8.63	1	64.5	6.46	15.5	22	2	1	0	270	4.1796	585	113	71	2	61	200					1	0	1	阴	1	0	0	1	0	0	0	5.7	915	2	1
550272	279	0	周欣彤	1	2018-08-30	5.37	1	67	6.6	14.7	9	2	1	0	270	4.0909	495	102	41	3	22	200					2	0	1	阴	0	0	1	1	0	0	0	2.3	1013	2	1
550071	280	0	刘珈宁	1	2018-08-30	5.9	1	62.5	6	15.4	22	3	1	0	200	3.3333	570	118	68	3	14	600					3	0	1	阴	0	1	1	1	1	0	0	3.3	1034	1	0
550311	281	0	邝文浩	0	2018-09-04	16.87	1	73.5	9.1	16.8	15	2	1	0	140	1.5385	460	87	39	1	16	150					2	1	3	中	0	0	1	0	1	0	0	5.3	1022	2	1
550243	282	0	李航星	0	2018-09-06	8.9	1	65.3	6.2	14.5	19	2	1	0	290	4.6774	425	72	35	2	22	400					1	0	1	阴	0	1	1	0	1	0	1	2.5	930	1	0
550123	283	0	朱彬涵	1	2018-09-07	12.2	4	66.8	6.5	14.6	16	2	1	0	250	3.8462	435	56	31	3	15	100					1	0	1	阴	0	0	1	1	0	0	0	3.2	999	1	0
550335	284	0	肖颖欣	1	2018-09-07	5.93	1	63	6.25	15.7	40	3	1	0	200	3.2	430	61	51	2	15	300					3	1	4	强	0	0	1	1	0	0	0	2.7	997	2	1
550403	285	0	马紫夏	1	2018-09-11	5.5	1	63	7.1	17.9	14	2	1	0	320	4.507	490	76	37	3	17	300					1	0	1	阴	0	0	1	1	0	0	0	2.2	1031	1	0
550412	286	0	罗义硕	0	2018-09-13	7.6	1	68.3	9	19.3	26	3	1	0	230	2.5556	470	108	41	21	71	400					1	0	1	阴	0	0	1	1	0	0	0	3.7	1008	2	1
550377	287	0	于梦媛	1	2018-09-13	7.77	1	77.5	8.6	14.3	19	3	1	1	250	2.907	315	143	40	4	25	100					1	1	2	弱	0	1	1	0	1	0	1	2	1097	1	0
550289	288	0	刘筱彤	1	2018-09-17	4.87	1	62.5	7	17.9	23	3	1	1	330	4.7143	390	103	43	7	27	300					1	1	3	中	0	0	1	1	1	0	1	3.3	1043
550360	289	0	梁晶晶	1	2018-09-18	5.43	1	58	5.5	16.3	13	2	1	0	170	3.0909	525	64	35	6	80	200					2	0	1	阴	0	0	1	1	0	0	1	3.2	797	1	0
550111	290	0	虞意航	0	2018-09-18	8.2	1	61	6.3	16.9	15	2	1	0	240	3.8095	440	172	44	2	46	600					3	0	1	阴	1	0	1	1	0	0	1	2.3	1036						224.9	220.6	18.87
550146	291	0	周卓妍	1	2018-09-19	11.47	1	66.1	6.9	15.8	14	2	1	0	260	3.7681	465	148	33	1	13	500					1	0	1	阴	0	0	1	1	1	0	0	2.9	732
550463	292	0	王子	0	2018-09-20	12.4	1	73	7.4	13.9	21	2	1	1	260	3.5135	415	192	42	2	26	400					1	0	1	阴	1	0	1	1	0	0	0	2.8	905	2	1				374.1	383.5	24.6
550367	293	0	李妍	1	2018-09-20	5.4	1	64.5	7.7	18.5	10	2	1	0	250	3.2468	480	78	42	3	12	200					3	1	4	强	0	1	1	1	0	0	0	1.1	1082	1	0
550346	294	0	覃裕顺	0	2018-09-25	7.93	1	67.5	7.1	15.6	11	2	1	0	230	3.2394	440	85	40	1	30	200					3	0	1	阴	0	0	1	1	1	0	0	1.9	1028	1	0
259907	295	0	叶宸硕	0	2018-09-27	22.73	1	90	14.5	17.9	0	1	0	0	320	2.2069	510	80	40	3	12	200					1	0	1	阴	0	0	1	0	0	0	0	4.2	1084	1	0
550449	296	0	王睿钦	0	2018-09-27	5.87	1	62	7.5	19.5	29	2	1	0	240	3.2	560	68	53	2	16	600					1	0	1	阴	0	0	1	0	1	0	0	1.3	1021
550426	297	0	王子怡	1	2018-09-28	6.43	1	66.5	7	15.8	19	2	1	0	220	3.1429	390	52	32	3	15	200					1	0	1	阴	0	0	1	1	0	0	0	2.1	1090	1	0
550331	298	0	杨金婷	1	2018-10-09	11.5	1	68	6.9	14.9	6	1	0	1	280	4.058	520	158	40	2	16	200					1	0	1	阴	0	0	1	1	0	0	0	2.8	1079	1	0
479433	299	0	耿涵煦	0	2018-10-09	6.27	1	64	6.5	15.9	36	3	1	0	190	2.9231	545	96	38	4	34	1000					3	0	1	阴	0	0	0	1	0	0	1	1.6	972	2	1
550500	300	0	岳靖涵	1	2018-10-09	5.3	1	65.9	6.28	14.5	20	3	1	1	310	4.9363	480	453	47	2	51	400					1	0	1	阴	0	0	1	0	0	0	0	3.5	1004	2	1
550464	301	0	杨悦琦	1	2018-10-10	6.47	1	61	6.78	18.2	19	2	1	0	270	3.9823	370	76	40	1	17	200					1	0	1	阴	0	0	0	0	0	0	0	2.9	1024
550448	302	0	肖皓帅	0	2018-10-10	7.8	1	64	6.47	15.8	21	2	1	0	230	3.5549	455	82	43	1	16	400					2	0	1	阴	0	0	1	0	0	0	0	6	779	1	0
550529	303	0	刘咏嘉	1	2018-10-11	7.33	1	61	6.88	18.5	28	2	1	0	300	4.3605	450	56	33	2	63	300					2	0	1	阴	1	0	1	1	1	0	1	2.1	1019	1	0				333.2	152	40.84
550474	304	0	刘宇星	0	2018-10-11	6.03	1	66.2	5.6	12.8	13	2	1	0	240	4.2857	345	42	39	1	16	90					1	0	1	阴	0	0	1	1	0	0	0	5	1007	2	1
550526	305	0	谢鸿宇	0	2018-10-16	4.57	1	59.8	5.2	14.5	17	2	1	1	240	4.6154	480	60	39	4	11	200					1	0	1	阴	0	1	1	1	0	0	0	1.2	906	2	1
550593	306	0	向晨睿	0	2018-10-17	6.77	1	65	7.9	18.7	15	3	1	1	170	2.1519	590	670	53	14	40	300	是 化脓性脑膜炎	585			2	0	1	阴	0	0	1	1	0	0	1	7.9	413
550418	307	0	王馨雅	1	2018-10-17	106.9	2	125	22	14.1	13	2	1	1	500	2.2727	470	683	46	2	32	800					1	0	1	阴	0	0	1	0	0	0	0	3.1	973
550532	308	0	赵志铖	0	2018-10-18	5	1	61	6.7	18	33	3	1	0	240	3.5821	472	72	41	3	28	200					1	0	1	阴	0	0	1	1	1	0	0	2.6	942	2	1
550518	309	0	李嘉晟	0	2018-10-18	4.9	1	63	6.35	16	20	2	1	0	220	3.4646	375	71	31	2	19	400					1	0	1	阴	0	0	1	1	0	0	0	3.3	967	1	0
550519	310	0	张伯琛	0	2018-10-19	7.27	2	68	6.8	14.7	27	2	1	0	240	3.5294	435	174	66	2	19	220					1	0	1	阴	0	0	1	1	0	0	0	3.7	1025	1	0
550536	311	0	刘润东	0	2018-10-24	7.97	1	68.1	10.7	23.1	13	2	1	0	390	3.6449	520	107	39	1	22	100					1	0	1	阴	0	0	1	0	0	0	0	3.9	1056	1	0
550654	312	0	黄梓溢	0	2018-10-24	5.73	4	62	7.1	18.5	14	2	1	0	260	3.662	350	102	44	1	15	400					1	0	1	阴	0	0	1	1	0	0	0	2.97	1041
550577	313	0	王浩然	0	2018-10-25	5.3	1	62	6.3	16.4	17	2	1	0	293	4.6508	382	101	38	2	42	350					1	0	1	阴	0	0	0	0	0	0	0	2.5	950	1	0
550641	314	0	熊书瑶	1	2018-10-25	6.23	1	64	5.35	13.1	21	2	1	0	226	4.2243	450	88	48	1	44	300					1	0	1	阴	0	0	1	1	0	0	0	2.3	992	1	0
258748	315	0	朱梓灏	0	2018-10-26	26.5	1	85	12.5	17.3	0	2	1	0	240	1.92	360	146	51	2	19	300					1	0	1	阴	0	0	1	1	0	0	0	3.5	903	1	0
550290	316	0	朱羽霏	1	2018-10-28	6.97	1	65.5	7	16.3	10	2	1	1	370	5.2857	510	521	60	2	24	700					1	1	4	强	0	1	1	1	0	0	0	2.79	798
550524	317	0	栾艾杨	1	2018-10-30	6.47	1	65	6.6	15.6	12	2	1	1	270	4.0909	405	152	56	2	31	200					1	0	1	阴	1	0	1	1	1	0	0	3.14	987	2	1				83.3	104.8	8.06
550651	318	0	黄楚浩	0	2018-10-31	6.2	1	66	7.1	16.3	15	2	1	0	270	3.8028	340	93	33	2	26	300					1	0	1	阴	1	0	1	1	1	0	0	4.9	997
550759	319	0	薛杭	0	2018-10-31	50.77	5	101	17	16.7	0	1	0	1	420	2.4706	640	637	56	1	48	500					1	0	1	阴	1	0	0	1	0	0	1	5.7	988	1	0				414.4	319.1	6.06
550286	320	0	孙钦政	0	2018-11-01	5.63	1	63	7.4	18.6	23	3	1	0	310	4.1892	620	69	51	3	46	500					1	0	1	阴	0	0	1	1	1	0	1	3.5	981	1	0
550589	321	0	王慕雅	1	2018-11-06	5.63	1	60	6	16.7	23	2	1	0	310	5.1667	385	69	36	1	28	500					2	0	1	阴	0	0	1	1	0	0	1	2.3	972	2	1
550733	322	0	景婉宁	1	2018-11-07	6.33	1	62	6.9	18	23	3	1	0	210	3.0435	393	70	40	2	15	150					1	0	1	阴	0	0	0	0	0	0	0	4.8	1043	1	0
550739	323	0	陈梓涛	0	2018-11-08	5.97	1	68	7.5	16.2	13	2	1	0	250	3.3333	370	89	37	2	15	200					2	0	1	阴	0	0	1	1	0	0	0	1.6	981	1	0
550650	324	0	苏馨韵	1	2018-11-13	6.67	1	66	6.4	14.7	8	2	1	0	170	2.6562	390	61	32	2	11	200					1	0	1	阴	1	1	1	0	0	0	0	5.5	988	1	0				117.3	72.1	11.56
550599	325	0	蒋恩媛	1	2018-11-14	5.1	1	57.5	5.5	16.6	11	2	1	0	200	3.6364	480	92	45	2	15	200					1	0	1	阴	0	0	1	1	0	0	0	2	974	1	0
550681	326	0	王宇桐	0	2018-11-14	6.57	1	66.5	7.6	17.2	27	3	1	0	280	3.6842	480	158	44	3	16	800					1	0	1	阴	0	0	1	1	0	0	0	1.23	982	1	0
550604	327	0	李鑫瑶	1	2018-11-15	4.97	1	62	6.5	16.9	19	2	1	0	210	3.2308	450	104	57	3	14	200					1	0	1	阴	0	0	1	1	0	0	0	3.3	1028	1	0
550798	328	0	李恩泽	0	2018-11-16	7.8	1	72	9	17.4	20	3	1	1	310	3.4444	615	577	54	3	38	500					2	0	1	阴	1	0	0	1	1	0	0	1.87	916						206.9	487.2	29.23
550787	329	0	蒙思宇	1	2018-11-16	8.1	1	65	7	16.6	23	3	1	1	180	2.5714	475	581	41	3	33	100					3	0	1	阴	0	0	0	1	0	1	0	6	965
550626	330	0	杨睿华	0	2018-11-18	10.57	1	66	7.5	17.2	15	2	1	1	170	2.2667	310	492	52	3	20	400					1	1	2	弱	0	0	1	0	0	0	0	1.79	795	1	0
550507	331	0	冼家睿	0	2018-11-20	131.07	5	143	36	17.6	0	2	1	0	240	0.6667	700	68	49	3	27	800					1	0	1	阴	0	0	0	1	0	0	1	2.97	944	1	0
550784	332	0	陆泓霖	0	2018-11-20	5.2	1	63	5	12.6	27	3	1	0	230	4.6	430	114	59	2	23	900					3	0	1	阴	0	0	1	1	1	0	1	4.1	967	2	1
550678	333	0	吕北雁	1	2018-11-21	9.9	1	63.8	5.78	14.2	19	2	1	0	230	3.9792	465	192	56	3	33	400					3	0	1	阴	0	0	0	1	0	0	0	4.4	915	2	1
550684	334	0	魏紫忆	1	2018-11-22	8.47	1	64	7	17.1	9	1	0	0	290	4.1429	410	68	34	3	21	300					1	0	1	阴	0	1	1	1	1	0	0	1.8	1020	3	1
550683	335	0	于静雯	1	2018-11-23	7.4	1	72	8.3	16	18	2	1	0	260	3.1325	347	90	45	3	13	100					1	0	1	阴	0	0	1	0	0	0	0	3.4	921	2	1
550535	336	0	朱小左	1	2018-11-23	7.63	1	59	5	14.4	17	2	1	0	220	4.4	555	113	62	3	27	250					1	0	1	阴	0	0	1	0	1	1	0	3.8	914	1	0
550688	337	0	杨舒钰	1	2018-11-25	6.2	1	63	7	17.6	14	2	1	1	150	2.1429	400	522	48	2	64	400					1	0	1	阴	0	0	0	1	0	0	1	5.3	1003	1	0
550763	338	0	谢浵	1	2018-11-27	9.63	1	68	7.1	15.4	10	2	1	0	200	2.8169	425	85	35	1	13	400					1	0	1	阴	0	1	1	1	0	0	0	4.8	913	1	0
550697	339	0	邢子晨	0	2018-11-28	13.63	1	62.8	5.8	14.7	35	3	1	0	220	3.7931	450	61	33	2	25	300					3	0	1	阴	0	0	1	1	0	1	1	5.8	971	2	1
550662	340	0	马艺涵	1	2018-11-29	7.7	1	65	6.15	14.6	8	2	1	0	320	5.2033	440	60	33	2	12	400					1	0	1	阴	1	0	0	0	0	0	0	5.5	880	1	0				462	388.1	7.6
550781	341	0	刘夏	0	2018-11-30	5.4	1	69.5	8.7	18	23	3	1	0	190	2.1839	395	78	42	4	20	200					3	0	1	阴	0	0	1	0	1	0	1	1.9	929	1	0
550732	342	0	李梓欣	1	2018-11-30	8.47	1	60	5.25	14.6	18	2	1	0	150	2.8571	435	87	39	3	84	800					1	0	1	阴	0	0	1	1	0	1	1	3.5	885
550897	343	0	刘可洢	1	2018-12-04	8	1	70	9.5	19.4	21	3	1	0	260	2.7368	405	54	31	2	35	200					3	0	1	阴	0	0	1	0	0	0	0	3.4	965	2	1
550823	344	0	黎柏茵	1	2018-12-04	23.63	1	79	9.4	15.1	10	2	1	0	240	2.5532	455	92	38	2	41	300					1	0	1	阴	1	0	1	1	0	1	0	2.52	902	1	0				193	170	26.2
550522	345	0	温思涵	1	2018-12-04	8.93	1	63	4.7	11.8	21	2	1	1	120	2.5532	351	347	46	2	14	200					1	0	1	阴	0	0	0	0	0	0	0	5.2	914	2	1
550890	346	0	卢欣妍	1	2018-12-05	4.8	1	64.5	6.8	16.3	18	2	1	0	230	3.3824	440	92	48	1	11	200					1	0	1	阴	0	0	1	1	1	0	0	3.9	943	2	1
550788	347	0	张静涵	1	2018-12-06	9.07	1	61.6	5.2	13.7	25	2	1	0	210	4.0385	525	148	51	5	42	500					1	0	1	阴	1	0	0	1	1	0	0	4.2	874						328.1	350.1	16.5
550862	348	0	谢腾锋	0	2018-12-09	4.8	1	62.5	4.8	12.3	20	2	1	1	90	1.875	285	177	47	2	28	350					1	0	1	阴	0	0	1	1	0	0	1	2.6	960	1	0
550822	349	0	岳雨晨	0	2018-12-11	6.2	1	68	6.7	14.5	27	3	1	0	250	3.7313	379	69	32	3	33	100					1	0	1	阴	0	0	0	1	0	0	1	4.7	947	1	0
550690	350	0	徐程楷	0	2018-12-13	27.7	1	79	12	19.2	20	2	1	0	260	2.1667	374	69	42	1	21						1	0	1	阴	0	0	1	0	0	0	1	4.4	575
550300	351	0	李世佑	0	2018-12-15	9.33	1	66.6	7	15.8	21	2	1	1	390	5.5714	405	481	46	7	37	600					1	0	1	阴	0	0	0	0	0	0	1	5	936	1	0
550931	352	0	徐阳平	0	2018-12-19	5.97	1	65.8	7.2	16.6	4	2	1	0	290	4.0278	450	69	49	2	16	400					2	0	1	阴	0	0	1	0	0	0	1	2.9	912	2	1
551048	353	0	胡郎尊	0	2018-12-19	7.37	1	65.5	8	18.6	11	2	1	1	430	5.375	440	148	38	2	27	400					2	0	1	阴	0	0	1	0	1	1	0	5.81	918
551074	354	0	简学正	0	2019-01-01	73.83	4	112	16.8	13.4	21	3	1	1	270	1.6071	500	429	78	2	36	600					2	0	1	阴	0	0	1	0	0	0	0	3.3	882	1	0
551038	355	0	施齐嘉	1	2019-01-02	7.43	1	63	7.2	18.1	22	2	1	0	270	3.75	410	72	33	3	40	400					1	0	1	阴	0	0	0	0	0	1	0	3	922
550080	356	0	李雨桐	1	2019-01-03	12.63	1	72	8	15.4	0	1	0	0	250	3.125	500	104	51	2	51	400					1	0	1	阴	0	0	1	1	0	0	0	4	910	3	1
479071	357	0	赵靖汐	1	2019-01-04	9.17	1	61.2	6	16	51	2	1	0	180	3	470	87	39	2	51	200					1	0	1	阴	0	0	1	1	0	0	1	4.7	915	1	0
550904	358	0	李安泽	0	2019-01-08	5.53	1	67	6.75	15	12	2	1	0	220	3.2593	370	68	30	2	42	600					1	0	1	阴	1	0	1	1	0	0	0	2.8	805	4	1				116.7	102.5	12.72
550867	359	0	韩岳	0	2019-01-09	8.13	1	69	9.2	19.3	6	2	1	0	220	2.3913	800	106	33	2	62	400					1	0	1	阴	0	0	1	1	0	1	1	1.5	723
550916	360	0	胡梓彤	1	2019-01-14	8.53	1	69	7	14.7	10	2	1	0	260	3.7143	465	120	53	2	45	300					1	0	1	阴	1	0	0	1	1	0	1	3.6	904	3	1
551088	361	0	李修蒙	0	2019-01-14	20.13	5	83	12	17.4	11	2	1	0	300	2.5	390	130	57	3	41	600					1	0	1	阴	0	0	1	0	0	0	0	6.35	899	1	0
551021	362	0	郭俐彤	1	2019-01-22	5.57	1	62	6	15.6	32	3	1	0	230	3.8333	440	59	30	2	14	200					1	0	1	阴	0	0	1	1	0	0	0	1.14	916	2	1
551154	363	0	卿旸泽	0	2019-01-22	5.1	1	68	7.1	15.4	20	2	1	1	230	3.2394	400	729	48	2	12	400					1	0	1	阴	0	0	1	0	0	0	1	3.1	812	2	1
551153	364	0	宋嘉祥	0	2019-01-23	69.97	1	120	23.5	16.3	0	2	1	1	270	1.1489	510	778	49	2	34	350					2	0	1	阴	1	0	0	0	0	0	1	4.9	916	2	1
551122	365	0	刘依萱	1	2019-01-24	4.77	1	62	5.65	14.7	27	3	1	0	170	3.0088	360	88	38	2	16	200					1	0	1	阴	0	0	0	1	0	0	1	6	853
550933	366	0	张皓霆	0	2019-01-24	4.37	1	68	9.5	20.5	3	2	1	0	270	2.8421	370	71	33	2	30	300					2	0	1	阴	0	0	1	0	0	0	0	7.1	875	2	1
551151	367	0	李泽锟	0	2019-01-25	8.13	1	65	7.5	17.8	22	2	1	0	190	2.5333	496	84	43	2	20	200					1	0	1	阴	1	0	1	1	0	0	0	2.6	809	3	1				511.4	243.7	92
551226	368	0	李佳润	0	2019-01-29	5.6	1	65	7.2	17	15	2	1	1	310	4.3056	525	171	47	15	33	800					1	1	2	弱	0	0	1	1	1	0	0	1.8	749	1	0
550885	369	0	胡子兮	1	2019-01-29	5.73	1	61	6.2	16.7	0	1	0	0	210	3.3871	365	75	38	2	36	300					1	0	1	阴	0	0	1	1	1	0	0	3.5	911
551029	370	0	邹振宇	0	2019-01-30	6.83	1	69.3	8.3	17.3	22	3	1	0	350	4.2169	492	116	40	3	18	300					1	1	4	强	0	1	1	1	1	0	1	1.3	842	1	0
551172	371	0	梁豪翔	0	2019-01-30	5.7	1	65	7	16.6	10	2	1	0	260	3.7143	360	63	29	1	29	100					3	0	1	阴	0	0	1	1	0	0	0	1.7	839	3	1
551158	372	0	贾云溪	0	2019-01-31	9.03	1	69.7	8.94	18.4	12	2	1	0	240	2.6846	390	174	60	1	16	300					1	0	1	阴	0	0	1	1	0	0	0	4.1	841	2	1
551131	373	0	容子莹	1	2019-02-02	28.9	1	90	12	14.8	0	1	0	0	240	2	480	40	33	2	9	400					1	0	1	阴	0	0	1	0	1	0	0	4.8	830	2	1
551089	374	0	樊君灏	0	2019-02-03	5.53	1	62	6.15	16	17	2	1	1	280	4.5528	350	439	57	2	12	500					1	0	1	阴	0	0	0	1	0	0	0	4.1	838	1	0
550786	375	0	刘子琪	1	2019-02-15	9.23	1	64	7	17.1	25	2	1	0	250	3.5714	450	105	40	3	43	300					1	0	1	阴	0	0	1	0	1	0	0	5.2	852
551210	376	0	胡夏涵	1	2019-02-20	5.67	1	63.7	6.7	16.5	16	2	1	1	160	2.3881	480	522	41	2	15	800					1	0	1	阴	0	0	1	0	1	0	1	5.6	861	2	1
551174	377	0	孔颖雯	1	2019-02-21	5.47	1	58	4.96	14.7	21	2	1	0	240	4.8387	360	75	28	3	57	400					1	0	1	阴	0	0	1	1	1	0	0	2.72	874	1	0
551171	378	0	阎家谊	1	2019-02-22	4.9	1	66	7	16.1	17	2	1	0	270	3.8571	440	73	41	2.5	20	400					3	0	1	阴	0	0	0	0	0	0	0	4.4	847	2	1
551112	379	0	夏鸿霖	0	2019-02-23	6.4	1	65.3	7.6	17.8	33	3	1	0	240	3.1579	300	58	35	7.5	23	400					3	0	1	阴	0	0	1	1	0	0	1	4.6	828	1	0
551136	380	0	冯梓涵	1	2019-02-26	13.87	5	72	9.2	17.7	0	1	0	0	290	3.1522	385	71	33	1.5	10	500					1	0	1	阴	0	0	0	1	0	0	0	4.9	826
551175	381	0	王庭炜	1	2019-02-28	14.9	1	71	9	17.9	13	2	1	0	230	2.5556	545	130	77	1.5	27	600					1	0	1	阴	1	0	1	1	0	0	0	3.01	854	1	0				789.5	635.7	23.5
551282	382	0	刘蓁蓁	0	2019-03-05	14.3	1	71	7	13.9	19	3	1	0	170	2.4286	360	89	32	2.5	21	200					2	0	1	阴	0	0	1	0	0	0	1	2.8	842	1	0
551364	383	0	夏明泽	0	2019-03-12	7.03	1	73	9	16.9	16	2	1	0	290	3.2222	449	66	38	1.5	17	200					1	0	1	阴	0	0	0	1	0	0	0	5.2	855	1	0
551230	384	0	王镁霖	1	2019-03-12	11.33	1	72	7.5	14.5	16	3	1	0	180	2.4	516	135	47	2.5	69	1400					2	1	4	强	0	0	1	1	0	0	0	2.4	853	1	0
551333	385	0	王浩宇	0	2019-03-13	7.27	1	68	8	17.3	29	3	1	0	310	3.875	440	68	38	2.5	19	150					1	0	1	阴	0	0	1	1	1	0	0	4.6	825	1	0
551337	386	0	马瑾彤	1	2019-03-13	5.83	1	65	6	14.2	20	2	1	1	120	2	451	702	36	2	26	150					1	0	1	阴	0	0	1	1	0	0	1	2.1	831
551329	387	0	施依依	1	2019-03-14	5.67	1	59	5.2	14.9	24	2	1	0	260	5	360	48	32	1.5	13	100				0	2	0	1	阴	0	0	1	0	0	0	0	3.9	462
551353	388	0	赵翊含	1	2019-03-15	5.87	1	55	4.6	15.2	24	2	1	0	230	5	390	66	41	9.5	43	300					2	0	1	阴	0	0	0	1	1	1	1	2.2	823
551393	389	0	林歆玥	1	2019-03-16	9.3	1	69.1	8.3	17.4	11	2	1	1	320	3.8554	400	504	52	3	13	300					1	0	1	阴	1	0	0	0	0	0	0	4.2	731						116.3	151.9	6.78
551379	390	0	夏茁航	0	2019-03-18	6.7	5	67	9	20	18	2	1	1	190	2.1111	380	236	27	2.5	15	100					2	0	1	阴	1	0	1	1	0	0	0	3.9	828	2	1
551216	391	0	李子舟	0	2019-03-21	12.27	1	72.5	8.5	16.2	8	2	1	0	270	3.1765	495	50	25	1.5	35	250					3	0	1	阴	0	0	1	0	0	0	1	1.1	846	1	0
551317	392	0	朱泓屹	0	2019-03-22	5.03	1	60	4.9	13.6	22	2	1	0	230	4.6939	400	65	38	3	14	300					3	0	1	阴	0	0	0	1	0	0	0	4.2	822	1	0
551420	393	0	林梓宸	0	2019-03-25	5.63	1	60	7	19.4	28	3	1	0	280	4	395	72	44	3.5	47	300					3	0	1	阴	0	0	1	0	1	0	0	5.9	854	2	1
551361	394	0	赵子睿	0	2019-03-25	7.33	1	60	4.9	13.6	12	2	1	1	160	3.2653	325	160	34	3.5	13	300					1	0	1	阴	0	0	0	0	0	0	0	4.2	840	2	1
551248	395	0	任芃予	1	2019-03-26	5.97	1	58	5.4	16.1	26	2	1	0	200	3.7037	614	64	49	7.5	30	500					1	0	1	阴	0	0	1	1	1	0	1	1.9	780	2	1
551352	396	0	许诺	0	2019-03-26	5.07	1	68.5	8	17	20	3	1	0	220	2.75	465	53	30	2.5	29	300					2	0	1	阴	0	0	1	1	0	0	0	2.8	822	4	1
551073	397	0	付晗钰	1	2019-03-27	4.63	1	64.2	7.6	18.4	35	3	1	0	170	2.2368	391	77	43	2	25	300					1	0	1	阴	1	0	0	1	1	0	0	4.4	853
551344	398	0	邱以恒	0	2019-03-28	10.07	1	66.6	7.5	16.9	19	2	1	0	220	2.9333	400	83	44	3.5	30	200					1	0	1	阴	0	0	1	1	0	0	1	1.7	825	2	1
551407	399	0	张艺贤	1	2019-03-29	14.93	1	76	11	19	9	2	1	0	290	2.6364	450	85	32	2.5	20	200					1	0	1	阴	0	0	0	1	0	0	0	2.6	823	2	1
551559	400	0	廖佳炜	0	2019-04-02	5.9	1	66	6.4	14.7	30	2	1	1	220	3.4375	430	168	32	3.5	28	400					1	1	2	弱	0	0	1	1	1	0	1	4.1	790	1	0
551094	401	0	刘骁	0	2019-04-04	5.1	1	63	6.5	16.4	8	2	1	0	190	2.9231	370	60	36	3	14	200					3	0	1	阴	0	0	0	1	0	0	0	8.8	785	1	0
551460	402	0	廖梓洋	0	2019-04-10	5.97	1	67	7.5	16.7	22	3	1	0	260	3.4667	270	274	32	2.5	17	400					3	0	1	阴	0	0	1	0	0	0	0	3.35	799	1	0
551256	403	0	邱昊阳	0	2019-04-12	6.1	1	65	7	16.6	18	3	1	1	350	5	408	598	45	12	20	400					3	0	1	阴	0	0	1	0	0	1	0	2.1	832	2	1
551526	404	0	邓炳辉	0	2019-04-16	7.33	1	68	7.9	17.1	20	2	1	0	250	3.1646	360	76	40	2.5	22	600					1	0	1	阴	0	0	1	1	0	0	0	3.6	806	2	1
551522	405	0	王诗月	1	2019-04-16	5.37	1	60.4	6.5	17.8	17	2	1	0	270	4.1538	450	90	33	1.5	26	400					3	1	2	弱	0	0	0	0	0	0	1	2.8	821	3	1
551513	406	0	蒋耀萌	1	2019-04-16	6.53	1	68	7.5	16.2	25	3	1	1	280	3.7333	470	338	31	6.5	25	600					1	0	1	阴	0	0	0	0	1	0	0	1.7	815	3	1
551496	407	0	赵紫杉	1	2019-04-17	5.07	1	66	7	16.1	16	2	1	0	260	3.7143	498	84	42	2.5	14	600					1	0	1	阴	0	0	0	0	0	0	0	2.7	750	2	1
551468	408	0	李佳宜	1	2019-04-18	12.73	1	74	8.83	16.1	14	2	1	0	290	3.2843	330	65	35	4	34	200					1	0	1	阴	1	0	1	0	0	0	0	3.6	742	3	1				695.4	285.1	57.72
551555	409	0	刘沛萱	1	2019-04-19	7.5	1	62.2	5.3	13.7	22	3	1	0	200	3.7736	505	82	121	3	17	400					1	0	1	阴	1	0	1	1	0	0	0	2.3	754	2	1				321.1	159.9	51.5
551430	410	0	曾浩轩	0	2019-04-25	12.23	1	73	8.8	16.5	7	2	1	0	280	3.1818	445	81	43	3	21	400	是 burbitt	906			1	1	2	弱	1	1	1	1	0	0	0	1	823	2	1				522.2	434.4	26.37
551567	411	0	梁渊翔	0	2019-04-25	10.2	1	70.6	7.1	14.2	27	3	1	1	400	5.6338	597	335	52	5	50	700					1	0	1	阴	0	0	1	1	0	1	1	2.9	796	3	1
551589	412	0	王子锐	0	2019-04-26	4.03	1	57	4.5	13.9	25	3	1	1	240	5.3333	375	160	36	10	76	200					1	0	1	阴	0	0	1	0	1	0	1	1.7	822	2	1
551664	413	0	王钰林	1	2019-04-28	76.43	1	112	18	14.3	0	1	0	1	310	1.7222	454	414	44	1.5	16	800					2	0	1	阴	0	0	0	1	0	0	1	3.5	739	3	1
520417	414	0	龚亦函	1	2019-04-30	6.3	1	62	5.8	15.1	19	2	1	1	222	3.8276	435	689	44	2	21	500					1	0	1	阴	0	0	0	0	0	0	1	3.6	727
551538	415	0	郭梓汐	1	2019-04-30	7.73	1	62.7	6.6	16.8	30	3	1	0	258	3.9091	465	126	43	3.5	21	1000					1	0	1	阴	0	0	1	0	1	0	0	7.9	755
551612	416	0	韦雨汐	1	2019-05-05	6.9	5	64.3	8	19.3	8	2	1	0	253	3.1625	388	62	26	3.5	23	100					1	0	1	阴	0	0	0	1	0	0	1	2.2	738	2	1
551596	417	0	许曦文	1	2019-05-05	7.13	5	63.3	7.7	19.2	22	3	1	0	271	3.5195	395	152	38	4.5	26	100					1	0	1	阴	0	0	0	0	0	0	0	1.4	750	1	0
259974	418	0	孔垂铭	0	2019-05-07	37.37	1	87	11	14.5	3	1	0	0	280	2.5455	560	133	51	2	22	300					2	0	1	阴	0	1	1	0	0	0	1	3.1	818	1	0
551520	419	0	朱金泽	0	2019-05-07	5.3	1	65	6.5	15.4	16	3	1	0	285	4.3846	620	157	54	4	29	800					3	0	1	阴	1	0	0	0	0	0	1	5.1	743						675.2	422.3	72.83
551579	420	0	雷德媛	1	2019-05-08	6.3	1	65.7	8	18.5	31	3	1	0	303	3.7875	369	113	43	1	17	400					1	0	1	阴	0	0	1	1	0	0	0	2.8	833	1	0
551563	421	0	邓欣彤	1	2019-05-09	6.1	1	65.3	5.7	13.4	13	2	1	0	227	3.9825	315	71	36	2	13	100					2	0	1	阴	0	0	1	1	0	0	0	7	732	1	0
551485	422	0	丁纾幼	1	2019-05-09	6.73	1	61	6.5	17.5	16	2	1	0	180	2.7692	480	140	49	3.5	26	100					1	0	1	阴	0	0	0	0	0	0	1	3.8	732	3	1
551490	423	0	舒诗程	1	2019-05-09	6.03	1	63	7.5	18.9	20	3	1	1	190	2.5333	329	478	41	3.5	36	200					1	0	1	阴	0	0	1	1	1	0	1	4.1	778
522221	424	0	韦昊廷	0	2019-05-09	19.93	1	72	8.5	16.4	0	1	0	1	370	4.3529	600	681	73	2	38	500					1	0	1	阴	0	0	1	1	0	0	1	4	740	2	1
551604	425	0	江奕霏	1	2019-05-10	7.63	1	66	7	16.1	10	2	1	0	270	3.8571	435	102	48	3.5	50	300					2	0	1	阴	1	0	0	0	1	0	1	4.2	798	2	1				1495	1110.6	62.3
551343	426	0	符梓悦	1	2019-05-14	6.73	1	62	5.5	14.3	32	3	1	1	232	4.2182	390	69	41	2.5	28	400					1	0	1	阴	0	0	1	0	1	0	0	4.4	786	2	1
551827	427	0	李菁	1	2019-05-14	159.07	2	161	57	22	21	2	1	1	1020	1.7895	528	455	65	2.5	17	600					2	0	1	阴	0	0	0	0	0	0	1	4	742
551763	428	0	都国瑞	0	2019-05-15	144.4	5	140	32	16.3	0	1	0	1	460	1.4375	330	217	37	1.5	13	400					1	1	3	中	0	0	0	0	0	0	0	3.7	749	1	0
551615	429	0	马思远	1	2019-05-17	8.27	1	71	7.6	15.1	10	2	1	1	168	2.2105	271	98	42	3	52	300					1	0	1	阴	0	0	1	0	0	0	1	4	732	3	1
551645	430	0	廖紫涵	1	2019-05-17	4.53	1	60	7.2	20	20	2	1	1	180	2.5	385	260	33	1.5	11	300					1	0	1	阴	0	0	0	1	0	0	0	4.4	724	3	1
551695	431	0	崔翊轩	0	2019-05-21	17.27	1	75.1	9.3	16.5	22	2	1	0	256	2.7527	450	86	45	1.5	23	400					3	0	1	阴	0	0	1	1	1	0	0	2.2	778	1	0
253542	432	0	陈佳馨	1	2019-05-21	106.1	5	128	30	18.3	24	3	1	0	357	1.19	405	99	63	1	29	400					2	0	1	阴	0	0	0	0	0	0	0	5.1	736	1	0
551545	433	0	黄嘉雯	1	2019-05-22	6.67	1	61.5	6.5	17.2	32	3	1	0	225	3.4615	440	78	40	2	23	400					1	0	1	阴	0	0	1	1	0	0	1	2.7	740	3	1
551524	434	0	黄葭甯	1	2019-05-22	11.77	1	68.5	6.5	13.9	13	2	1	0	235	3.6154	445	86	62	1	48	300					3	0	1	阴	1	0	1	1	0	0	0	2.6	729	1	0				303.6	126.7	19.1
551691	435	0	黄乐言	0	2019-05-23	4.17	1	66.1	6.7	15.3	21	3	1	0	235	3.5075	335	79	42	1.5	31	200					1	0	1	阴	0	0	1	1	0	0	1	3.3	719	3	1
551725	436	0	李佳莹	1	2019-05-24	6.57	1	61.5	6.5	17.2	22	2	1	0	214	3.2923	435	88	50	2	22	100					3	0	1	阴	0	0	1	1	0	0	1	3.2	728
551757	437	0	徐晓诺	1	2019-05-28	5.7	1	63.2	6.3	15.8	26	3	1	0	237	3.7619	443	77	33	2.5	33	400					1	0	1	阴	0	0	1	1	0	1	1	1.2	762
551714	438	0	赖梓阳	0	2019-05-28	18.07	1	69	7.5	15.8	2	1	0	0	260	3.4667	380	202	45	1.5	51	550					1	0	1	阴	0	0	1	0	0	0	1	3.4	455
551507	439	0	黄彦庭	0	2019-05-30	5.1	1	63.2	6.37	15.9	16	3	1	0	197	3.0926	325	68	36	4	18	300					2	0	1	阴	0	0	0	1	0	0	0	3.23	749
551398	440	0	王锦诺	1	2019-05-30	8.03	1	67	7	15.6	32	3	1	1	292	4.1714	390	53	41	2.5	32	250					1	0	1	阴	0	0	1	0	0	0	0	9.9	783	2	1
551786	441	0	李悦豪	0	2019-06-03	6.67	1	62	6.1	15.9	19	2	1	0	183	3	339	138	34	1.5	22	120					1	0	1	阴	1	0	1	1	0	0	0	3.2	688						124.3	152.6	16.2
551692	442	0	杨佳欣	1	2019-06-06	7.07	1	61	5.5	14.8	3	1	0	0	317	5.7636	480	70	37	2.5	85	300					1	0	1	阴	0	0	1	1	1	1	1	2.2	725
551655	443	0	苏志果	0	2019-06-11	23.13	5	83	12	17.4	0	1	0	0	288	2.4	340	79	35	2	22	150					3	0	1	阴	0	0	1	0	0	0	0	8.9	731	1	0
551882	444	0	隋明熹	0	2019-06-13	9.97	1	71	8.7	17.3	15	2	1	0	310	3.5632	400	85	43	1.5	13	200					3	0	1	阴	0	0	1	0	0	0	1	3.1	741	3	1
551605	445	0	耿沐涵	1	2019-06-14	10.1	1	70.5	9	18.1	14	3	1	0	365	4.0556	499	75	38	1.5	23	200					3	0	1	阴	1	0	1	1	0	0	0	5	733	1	0				164.6	112.3	9.81
551949	446	0	邓志超	0	2019-06-21	5.7	1	66	7.6	17.4	26	3	1	0	259	3.4079	465	86	34	3	54	600					3	0	1	阴	0	0	0	1	1	0	1	3.09	808	2	1
551908	447	0	张珂宇	0	2019-06-24	5.87	1	63.1	5.85	14.7	14	2	1	0	293	5.0085	400	69	36	2.5	43	200					1	0	1	阴	0	0	0	0	0	0	1	3.7	732	1	0
551913	448	0	郭沐希	1	2019-06-25	43.83	5	93	13	15	6	2	1	1	378	2.9077	496	114	43	2	38	300					1	0	1	阴	1	0	1	1	0	0	0	7.8	741	1	0				289.2	298.1	13.96
551943	449	0	王艺潼	1	2019-06-28	5.63	1	62	5.9	15.3	29	3	1	0	246	4.1695	340	72	47	3	29	300					2	0	1	阴	1	0	1	0	0	0	0	2.7	731						421.6	184.7	46.7
551220	450	0	任钦禾	0	2019-07-02	16.3	2	74	8.1	14.8	25	2	1	0	270	3.3333	500	70	41	2	25	500					2	0	1	阴	0	0	1	1	0	0	0	7.5	665
551940	451	0	张俊亭之女	1	2019-07-03	5.17	1	52.6	4.7	17	28	3	1	0	267	5.6809	405	72	35	2.5	22	400					1	1	3	中	1	1	1	0	1	0	1	1.1	663						149.1	251.7	15.29
551814	452	0	王梓鑫	1	2019-07-04	8.63	1	67.2	8.63	19.1	25	3	1	0	276	3.1981	395	98	43	2.5	23	300					1	0	1	阴	0	0	0	0	0	0	0	4.8	656	1	0
551889	453	0	孙朗	0	2019-07-10	6.83	1	66.6	8.4	18.9	13	2	1	1	324	3.8571	615	657	55	5	35	600					1	1	3	中	0	1	1	0	0	0	1	2.4	733	3	1
552060	454	0	彭凌锋	0	2019-07-11	6.13	1	66	6.8	15.6	35	3	1	0	199	2.9265	440	88	41	2.5	29	300					1	0	1	阴	0	0	0	1	0	0	0	6.26	655
552135	455	0	李思冉	1	2019-07-14	10.57	2	63	6.16	15.5	46	2	1	0	234	3.7987	420	72	38	5.5	24	400					2	0	1	阴	0	0	1	0	0	0	1	3.4	551	1	0
551950	456	0	张健垚	0	2019-07-16	22.6	1	82	10.51	15.6	0	1	0	0	230	2.1884	450	73	46	2.5	20	150					1	0	1	阴	0	0	1	0	0	0	1	4.9	674	1	0
552020	457	0	樊思睿	0	2019-07-17	9.5	1	70	7	14.3	21	2	1	0	330	4.7143	440	79	47	2	45	400					2	0	1	阴	0	0	1	0	0	0	1	2.8	642	1	0
551986	458	0	吴沛珊	1	2019-07-17	11.4	1	69	7	14.7	5	1	0	1	171	2.4429	444	720	59	1.5	19	400					1	0	1	阴	0	1	1	1	0	0	1	1.1	730	2	1
551937	459	0	刘芷晨	1	2019-07-18	6.13	1	64	6.5	15.9	28	3	1	0	180	2.7692	435	65	38	3	13	400					3	0	1	阴	0	0	1	1	0	0	0	3.1	733	1	0
552070	460	0	张潇跃	0	2019-07-18	6	1	67	7.5	16.7	20	2	1	0	270	3.6	375	150	27	2.5	24	300					2	0	1	阴	0	0	0	1	1	0	0	2.7	641
552057	461	0	王博文	0	2019-07-19	5.97	1	55	4.6	15.2	11	2	1	0	250	5.4348	390	89	36	2	45	150					1	0	1	阴	0	1	1	1	0	1	1	3	724	1	0
552127	462	0	于雨忻	1	2019-07-19	7.53	1	64	7.9	19.3	10	1	0	1	378	4.7848	405	593	55	2.5	10	400					2	0	1	阴	0	0	1	1	0	0	0	3.6	766	3	1
552131	463	0	刘怡凡	0	2019-07-26	5.73	1	64	7.1	17.3	33	3	1	0	201	2.831	330	89	39	4	32	400					1	0	1	阴	0	0	1	1	0	0	0	4.5	685	2	1
552023	464	0	赵焌轩	0	2019-07-31	6.6	1	62	7	18.2	18	2	1	0	246	3.5143	565	96	37	2	20	600					2	0	1	阴	0	0	0	1	0	0	0	2.8	602	1	0
552110	465	0	刘可莹	1	2019-07-31	8.9	1	65	5.9	14	24	2	1	1	240	4.0678	330	505	37	2.5	16	200					2	0	1	阴	1	0	0	1	0	0	0	1.9	728	1	0
552100	466	0	彭乐琪	1	2019-08-06	8.4	1	62	7	18.2	27	3	1	0	215	3.0714	355	67	34	2	33	200					1	0	1	阴	0	0	0	1	0	0	1	1.7	723	1	0
552119	467	0	乔嘉怡	1	2019-08-08	31.83	4	70	9	18.4	15	2	1	0	250	2.7778	450	78	45	3	66	100					1	0	1	阴	0	0	0	1	0	0	1	3.2	732	2	1
552101	468	0	余梓杰	0	2019-08-13	5.83	1	65	6.5	15.4	16	3	1	0	289	4.4462	395	148	35	1.5	24	400					1	0	1	阴	1	0	1	0	0	0	0	1.7	741	4	1				113.9	70.4	7
552144	469	0	宁艺钦	0	2019-08-14	21	1	71	7.3	14.5	15	2	1	0	164	2.2466	425	125	40	1.5	24	400					3	0	1	阴	0	0	1	0	0	0	0	4.1	758	1	0
552194	470	0	蔡明硕	0	2019-08-15	5.47	1	61	5.4	14.5	30	3	1	0	266	4.9259	415	72	36	2	16	300					1	0	1	阴	0	0	1	1	0	0	1	3.7	763	1	0
552193	471	0	刘永德	0	2019-08-15	7.17	1	67	6.73	15	16	2	1	0	264	3.9227	445	216	54	1.5	14	500					1	0	1	阴	0	0	1	1	0	0	0	2.8	761	1	0
552071	472	0	张泛杨	1	2019-08-20	12.23	5	69	8.4	17.6	0	1	0	0	229	2.7262	480	65	32	2	24	150					1	0	1	阴	0	0	1	1	0	0	0	4.1	737	1	0
552067	473	0	叶书瑾	1	2019-08-20	7.2	1	66	6.8	15.6	23	3	1	1	210	3.0882	495	101	37	1.5	19	350					1	0	1	阴	0	0	0	0	0	0	0	4.9	737	2	1
552182	474	0	马俊婷	1	2019-08-21	5.53	1	64	7	17.1	24	3	1	1	274	3.9143	555	658	47	25	49	800					1	0	1	阴	0	0	1	0	1	0	1	3.6	678	2	1
552099	475	0	何昀宸	0	2019-08-22	7.3	5	68	7.3	15.8	20	2	1	0	200	2.7397	425	79	38	2	27	300					1	1	4	强	0	0	0	0	0	0	0	3.1	755	1	0
552173	476	0	李乐芃	0	2019-08-24	25.4	4	77	8.9	15	21	2	1	1	385	4.3258	420	552	36	1.5	16	500					1	0	1	阴	0	0	0	0	0	0	0	4.5	638
552200	477	0	黄子杰	0	2019-08-27	7.27	1	64	6.7	16.4	18	2	1	0	220	3.2836	480	70	41	1.5	34	400					1	0	1	阴	0	0	1	1	1	0	0	1.8	727	3	1
552145	478	0	冯思妍	1	2019-08-28	6.13	1	63	5.8	14.6	29	3	1	0	230	3.9655	553	71	39	1.5	28	400					2	0	1	阴	0	0	0	0	0	0	1	4.9	702	2	1
600192	479	0	邓雅柔	1	2019-08-29	6.37	1	65	7.9	18.7	20	3	1	0	280	3.5443	390	62	36	2.5	29	300					3	0	1	阴	0	0	0	1	0	1	1	2.8	705	1	0
600322	480	0	雷怡然	1	2019-08-30	7.4	1	63	7	17.6	41	3	1	1	360	5.1429	540	596	51	2	40	800					3	0	1	阴	0	0	1	0	0	0	0	6.9	748	4	1
552201	481	0	禤嘉淇	1	2019-09-10	19.6	1	75	10	17.8	0	1	0	0	270	2.7	400	75	44	2	20	250					1	0	1	阴	0	0	1	0	0	0	1	2.81	641	1	0
552122	482	0	孙思潼	1	2019-09-11	5.43	1	65	6.8	16.1	15	2	1	0	145	2.1324	540	110	67	2	30	350					1	1	3	中	0	0	1	1	0	0	1	2.4	744	1	0
552129	483	0	肖朗	0	2019-09-11	7.33	1	68	7.1	15.4	16	2	1	1	180	2.5352	425	568	46	1	15	500					1	0	1	阴	1	0	1	0	0	0	1	2.4	638						456.2	564.7	22.7
600339	484	0	牟宸苇	0	2019-09-17	8.67	1	64	6.6	16.1	15	2	1	1	240	3.6364	420	328	42	2.5	29	300					1	0	1	阴	1	0	0	0	0	0	0	5	657						1160.5	1174.4	22.85
602224	485	0	陈相霖	0	2019-09-21	8.13	1	66	7.1	16.3	29	2	1	1	170	2.3944	620	589	54	29.5	45	500					1	0	1	阴	1	0	0	1	1	0	1	3.16	639	1	0				754	1423.6	184.92
551780	486	0	王若溪	1	2019-09-24	15.67	1	74	11	20.1	0	1	0	0	200	1.8182	595	80	39	2.5	28	300					1	0	1	阴	0	0	1	1	0	1	0	2.5	575
601452	487	0	洪润勋	0	2019-09-25	14.9	1	69	7	14.7	10	2	1	0	250	3.5714	531	134	57	2	27	600					1	1	4	强	0	0	1	1	0	0	0	2.1	631	1	0
601427	488	0	贾子萱	1	2019-09-26	6.3	1	65	6.7	15.9	20	3	1	0	260	3.8806	480	86	41	3	21	250					1	0	1	阴	0	0	0	0	0	0	1	3.2	729	1	0
601671	489	0	刘一晨	0	2019-09-26	29.77	3	81	13.6	20.7	22	2	1	0	230	1.6912	490	94	45	1.5	49	100					1	0	1	阴	0	0	0	0	0	1	1	4.9	599
600165	490	0	郭丁菀	1	2019-09-26	10.3	1	68	9	19.5	32	3	1	1	420	4.6667	500	557	53	2	38	150					2	0	1	阴	0	0	1	1	0	0	1	1.8	585	2	1
602860	491	0	彭熠	0	2019-09-27	5.77	1	66	6.7	15.4	24	3	1	0	230	3.4328	430	93	43	3	20	600					2	0	1	阴	0	0	1	1	0	0	0	2	640	2	1
552178	492	0	张雅馨	1	2019-09-27	37.1	1	84	12	17	13	2	1	0	270	2.25	535	119	52	1	24	200					2	0	1	阴	1	0	1	1	0	0	0	3.3	717						171.1	160.9	47.25
602934	493	0	奚诗涵	1	2019-09-29	8.6	5	68	7.8	16.9	11	2	1	0	196	2.5128	580	93	43	2.5	21	400					1	0	1	阴	0	0	1	1	0	0	0	3.9	702	1	0
604005	494	0	刘艺博	0	2019-10-06	5.5	1	59	6.8	19.5	42	3	1	1	280	4.1176	540	164	49	18.5	49	600					2	1	3	中	0	0	0	0	1	1	0	3.1	628	1	0
600099	495	0	王喆	0	2019-10-08	9.9	1	63	6.7	16.9	16	2	1	0	260	3.8806	555	84	54	2	36	150					3	0	1	阴	0	0	1	1	0	0	0	3.8	589	1	0
602285	496	0	黄文浩	0	2019-10-10	40.17	1	81	10	15.2	2	2	1	0	220	2.2	400	95	41	1.5	14	300					1	0	1	阴	0	0	1	1	0	0	0	3.32	618
603219	497	0	丁成宇	0	2019-10-14	8.1	2	70	9.1	18.6	18	2	1	1	150	1.6484	362	152	47	3	94	150					1	0	1	阴	0	0	0	1	0	0	1	3.2	634	1	0
550795	498	0	赵依昊	0	2019-10-15	85.07	1	109	19.5	16.4	1	1	0	0	210	1.0769	550	96	70	4	18	350					1	0	1	阴	0	0	0	0	0	0	0	2.5	639
603600	499	0	吴兴煜	0	2019-10-16	6.67	1	65	6.8	16.1	14	B	1	1	280	4.1176	455	204	93	2	34	500	是 肾功能衰竭	408			1	0	1	阴	0	0	1	1	0	1	1	2.3	408
552058	500	0	梁静萱	1	2019-10-18	10.43	1	69	6.9	14.5	6	2	1	0	190	2.7536	510	98	55	3	24	200					2	1	4	强	0	0	1	1	0	0	0	5	634	1	0
602468	501	0	凌雅童	1	2019-10-22	7.3	1	61	5.73	15.4	24	3	1	0	200	3.4904	415	75	40	3	26	550					1	0	1	阴	0	0	1	1	0	0	0	2	463	2	1
604096	502	0	张艺萌	1	2019-10-23	8.2	1	63	5.4	13.6	20	2	1	0	230	4.2593	415	92	39	2.5	28	150					1	0	1	阴	1	0	1	1	0	0	1	3.4	621						358.4	224.3	21.2
550871	503	0	尹为晨	0	2019-10-24	14.9	1	73	9.5	17.8	0	1	0	0	220	2.3158	355	67	41	2	22	200					2	0	1	阴	0	0	1	1	0	0	0	2.7	461	1	0
604498	504	0	伊彦旭	0	2019-10-29	7.8	1	71	8	15.9	24	3	1	0	240	3	564	77	40	5	23	600					2	0	1	阴	0	0	0	1	0	0	0	2.2	590
606280	505	0	王云泽	0	2019-10-29	6.93	2	62	7.9	20.6	44	3	1	1	300	3.7975	408	116	49	3	35	200					2	0	1	阴	0	0	1	1	0	0	1	5.5	547
604385	506	0	廖雨婷	1	2019-10-30	8	1	65	7.1	16.8	15	3	1	0	230	3.2394	540	74	42	1	22	400					3	0	1	阴	0	0	1	1	0	0	1	4.2	556
602268	507	0	王译旋	1	2019-11-02	12.27	1	79	9.4	15.1	7	2	1	1	330	3.5106	340	444	57	2	27	950					1	0	1	阴	1	0	1	0	0	0	0	4.5	576						611.1	442	7.19
603621	508	0	王崇旭	0	2019-11-03	8.9	1	71	8.3	16.5	0	1	0	1	350	4.2169	500	317	48	3	17	1000					1	0	1	阴	0	0	1	1	0	0	1	4.1	542
607646	509	0	邓祝恺	0	2019-11-04	7.3	1	65	6.9	16.3	29	3	1	1	250	3.6232	720	242	51	20	65	1100					1	0	1	阴	0	0	1	1	1	1	1	1.1	568
606891	510	0	曾羽馨	1	2019-11-06	7.57	5	66	6.4	14.7	38	3	1	1	284	4.4375	410	84	40	12.5	43	900					2	0	1	阴	0	0	1	0	0	0	1	3.4	552
604132	511	0	曾圣宜	1	2019-11-07	47.23	2	96	13	14.1	3	2	1	0	248	1.9077	300	123	37	2.5	35	450					1	0	1	阴	0	0	1	0	0	0	0	5.7	428
600412	512	0	李海铭	0	2019-11-11	8.97	1	70	7.6	15.5	25	2	1	1	197	2.5921	505	420	48	4.5	39	1600					1	0	1	阴	0	0	1	1	0	0	0	2.5	550
552198	513	0	罗先芷	1	2019-11-12	9.97	1	66	7.2	16.5	5	2	1	0	260	3.6111	730	166	72	2.5	38	600					2	0	1	阴	0	0	1	0	1	0	0	4.49	545
604427	514	0	龚浩铭	0	2019-11-13	21.33	1	79	9.2	14.7	20	3	1	0	232	2.5217	444	134	56	2	55	800					1	0	1	阴	1	0	1	1	0	0	1	1.9	555	2	1				235.2	278.6	17.9
607763	515	0	潘泽雨	0	2019-11-15	4.57	1	61	5	13.4	20	2	1	1	191	3.82	290	155	58	2	25	400					1	0	1	阴	0	0	1	1	0	0	0	8.6	542
607162	516	0	王天晴	1	2019-11-15	114.5	1	119	22.5	15.9	1	1	0	1	641	2.8489	390	214	41	1	22	200					1	0	1	阴	1	0	0	0	0	0	1	6.3	594						245.8	138	18.11
607710	517	0	龚雨萌	1	2019-11-16	31.43	1	85	12	16.6	2	2	1	1	300	2.5	535	165	40	1.5	40	280					1	0	1	阴	0	0	1	0	0	0	0	2.6	661
603080	518	0	文皓宸	0	2019-11-17	10.1	1	67	7.5	16.7	7	2	1	1	265	3.5333	390	188	38	4.5	26	200					3	1	4	强	0	0	1	0	0	1	0	3.9	543
603843	519	0	刘羽菲	1	2019-11-19	21.8	1	83	11.5	16.7	5	2	1	0	170	1.4783	545	69	50	2	18	300					1	1	3	中	0	0	0	0	0	0	0	4.1	463
606528	520	0	黎钟慧	1	2019-11-20	18.2	1	72	10	19.3	0	1	0	0	204	2.04	495	61	32	1.5	32	400					1	0	1	阴	0	0	1	1	0	1	0	4.7	548
605843	521	0	范玥锴	0	2019-11-21	8.63	1	60	4.5	12.5	14	2	1	0	206	4.5778	450	57	35	3	14	300					2	0	1	阴	0	0	1	1	1	0	0	4.9	547
605313	522	0	陆雨萱	1	2019-11-22	8.07	1	66	7.4	17	2	1	0	0	278	3.7568	555	64	32	2.5	68	300					1	0	1	阴	1	0	1	1	1	0	1	2.4	553
605634	523	0	冷晨冉	1	2019-11-26	7.33	1	68	8	17.3	8	2	1	1	400	5	335	625	45	1.5	35	600					1	0	1	阴	0	0	0	0	1	0	1	5.7	554
605306	524	0	吕廷灏	0	2019-11-27	5.47	1	63	6.4	16.1	23	3	1	0	240	3.75	425	87	35	4.5	22	500					2	0	1	阴	0	0	0	0	0	1	1	4.8	636
604008	525	0	董毅恒	0	2019-11-27	5.97	1	66	7.1	16.3	9	2	1	0	150	2.1127	420	68	37	2	15	200					1	0	1	阴	0	0	1	0	0	0	0	2.7	559
607224	526	0	陈冰彤	1	2019-12-02	5.57	1	61	5.4	14.5	24	2	1	1	304	5.6296	480	330	57	4	41	600					1	0	1	阴	1	0	1	1	0	0	1	2.2	547						521.6	412.4	96.7
609515	527	0	陈奕彤	1	2019-12-03	6.93	1	62	6.7	17.4	18	2	1	1	288	4.2985	420	271	48	22	45	200					1	0	1	阴	0	0	1	1	1	1	1	3.1	572
609509	528	0	江可萌	1	2019-12-10	6.8	1	63	7	17.6	27	3	1	0	256	3.6571	428	75	50	2.5	23	350					1	0	1	阴	0	0	0	1	1	0	1	3.7	548
608877	529	0	蔡子涵	1	2019-12-11	7.6	1	65	6	14.2	26	3	1	0	156	2.6	565	125	79	2	32	600					1	0	1	阴	0	0	1	0	0	0	0	1.8	552
608702	530	0	刘欣雨	1	2019-12-12	7.73	1	64	5.4	13.2	14	2	1	0	266	4.9259	500	74	38	3	16	200					1	0	1	阴	0	0	1	1	0	0	0	3.5	638
604664	531	0	邓婉湘	1	2019-12-17	7.1	1	66	7	16.1	18	2	1	0	254	3.6286	401	65	39	2	18	300					1	0	1	阴	1	0	1	1	0	0	1	2	567						235.9	201	41
607411	532	0	金哲彦	0	2019-12-24	6.53	1	66	8	18.4	23	3	1	0	256	3.2	448	127	43	2	39	800					2	0	1	阴	0	0	1	0	1	0	1	2.1	612
600187	533	0	常方杰	0	2019-12-25	35.83	1	90	14	17.3	0	2	1	1	274	1.9571	360	154	41	1.5	27	400					2	0	1	阴	0	0	1	1	0	1	1	3.2	565
609419	534	0	悦承允	0	2019-12-26	5.73	1	63	7.28	18.3	16	2	1	0	242	3.3242	434	72	46	2	19	150					1	0	1	阴	1	1	1	0	1	0	0	2.1	552
550558	535	0	周依诺	1	2019-12-27	19.83	1	80	11	17.2	3	2	1	0	282	2.5636	590	105	75	3	46	300					1	0	1	阴	0	0	1	1	0	0	1	3.68	490
552169	536	0	杨依阁	1	2019-12-31	9.97	1	62	6.3	16.4	17	3	1	0	320	5.0794	470	95	38	1.5	43	500					1	0	1	阴	0	0	1	1	0	0	0	2.3	462
256551	539	1	张扬扬	1	2016-02-19	38.07	1	97	14	14.9	0	1	0	1	580	4.1429	560	568	59	2	25	400			是 LAR	0	2	1	3	中	0	0	0	0	0	0	0	1.7	1208
256942	542	1	何佳欣	1	2016-05-10	8.23	1	67	7	15.6	25	3	1	0	220	3.1429	525	91	55	2	104	400				1	2	0	1	阴	0	0	1	1	0	0	1	1	1170	1	0
256990	544	1	张紫萱	1	2016-06-08	12.27	1	68	8	17.3	12	2	1	0	210	2.625	505	97	30	2	35	400				1	1	0	1	阴	0	0	1	1	0	0	0	1.4	1133	1	0
256915	545	1	许夏彬	0	2016-06-13	10.97	1	64	6.4	15.6	22	2	1	1	120	1.875	495	383	48	3	135	400				1	1	0	1	阴	0	0	0	0	0	0	0	2.3	1096
257216	546	1	陆睿智	0	2016-07-12	6.87	1	65	6.6	15.6	29	3	1	0	240	3.6364	615	146	59	10	71	500			是 LAR	0	1	0	1	阴	0	0	0	1	1	1	0	2.3	1088	3	1
257204	547	1	胡瑾童	1	2016-07-14	8	1	60	5.8	16.1	25	3	1	0	260	4.4828	490	89	64	3.5	62	200			是 LAR	0	2	0	1	阴	1	0	1	1	0	1	0	2.59	1085						201.5	115.3	13.33
257315	548	1	范芊芊	1	2016-08-03	6.73	1	60	7.5	20.8	22	2	1	1	150	2	410	610	65	4	44	250			是 LAR	0	1	0	1	阴	1	0	1	1	0	1	0	3.1	1045						173.9	75.1	16.57
257430	550	1	陈博睿	0	2016-09-06	8.43	1	60	6.3	17.5	23	2	1	0	250	3.9683	610	64	50	4	53	400			是 LAR	0	1	1	2	弱	0	0	1	0	0	0	0	1.2	1078	2	1
257455	553	1	孙蕊	1	2016-12-22	10.77	1	66	7	16.1	32	3	1	0	200	2.8571	545	106	77	4	30	300			是 LAR	0	2	1	2	弱	1	0	1	0	0	1	1	4.5	1043						486.3	437.4	16.44
257623	554	1	赵梓涵	1	2017-02-28	11.87	1	70	8.3	16.9	0	1	0	0	260	3.1325	525	117	56	4	21	300				1	2	0	1	阴	0	1	1	1	0	0	0	1.8	744
258001	556	1	叶镒锐	0	2017-03-23	9.4	1	72	7.6	14.7	23	2	1	1	360	4.7368	400	643	48	3	27	260			是 LAR	0	1	0	1	阴	1	0	0	0	0	0	1	3.1	799	3	1
258345	560	1	林栎涵	1	2017-04-23	7.83	1	63	6	15.1	25	2	1	1	260	4.3333	530	161	58	3	23	300			是 LAR	0	1	0	1	阴	0	1	1	1	0	0	0	1.3	845
258084	561	1	许霖宣	1	2017-05-11	23.47	5	107	20	17.5	0	1	0	0	210	1.05	457	76	33	4	57	400			是 LAR	0	1	0	1	阴	0	0	1	0	0	0	0	4.3	1433
258406	564	1	周碧玉	1	2017-06-20	8.6	1	62	6	15.6	16	2	1	0	245	4.0833	420	85	50	3	16	500			是 LAR	0	3	0	1	阴	0	0	1	0	0	0	0	3.2	1399
258596	565	1	徐子寒	0	2017-07-24	6.63	1	64	8	19.5	8	1	0	1	280	3.5	385	217	44	2	22	400			是 LAR	0	1	1	3	中	0	0	1	1	0	0	1	1.7	758
258684	568	1	童安年	0	2017-09-05	5.2	1	61	5.5	14.8	7	2	1	0	226	4.1091	530	92	56	3	28	400				1	1	0	1	阴	0	1	1	0	0	1	1	1.6	1002
258817	570	1	柳思羽	1	2017-09-29	6.3	1	62	7.5	19.5	22	2	1	0	260	3.4667	508	85	60	3	54	200				1	2	0	1	阴	0	0	1	0	0	0	0	1.1	1445
258677	573	1	李安安	0	2017-10-11	14.37	4	70	6.9	14.1	18	2	1	0	234	3.3913	481	76	42	3	18	200				1	1	0	1	阴	0	0	1	1	0	0	0	3.9	1439
258814	574	1	李佳凝	1	2017-10-17	10.67	1	78	10	16.4	23	3	1	0	188	1.88	350	76	49	2	30	200				1	1	1	4	强	0	0	1	0	0	0	1	3.2	862
255919	575	1	郭佳酿	0	2017-10-19	46.87	1	100	16	16	0	1	0	1	556	3.475	420	872	62	2	19	300				1	1	0	1	阴	0	0	0	1	0	0	0	2.6	1392	1	0
258929	576	1	江婉宁	1	2017-10-19	6.47	1	60	6.5	18.1	22	3	1	0	210	3.2308	420	92	44	2	28	300				1	2	0	1	阴	0	0	1	1	1	0	0	3.3	1390
258927	579	1	邓敬霖	0	2017-11-02	10.27	1	70	6.7	13.7	7	2	1	0	215	3.209	420	266	33	2	21	200			是 LAR	0	1	1	3	阳	0	0	1	1	1	0	0	4.41	1251
258622	581	1	黄宥烨	0	2017-11-09	25.6	1	86	12.5	16.9	4	2	1	0	214	1.712	485	94	41	2	35	400				1	1	0	1	阴	1	0	1	1	0	0	1	3.92	1237						227.2	411.3	15.1
259230	582	1	李秉宸	0	2017-12-09	9.43	1	76	6.9	11.9	24	2	1	1	560	8.1159	500	654	79	4	25	300				1	2	0	1	阴	1	0	1	0	0	0	1	5	1434						619.7	847.6	16.68
258855	584	1	梁梓馨	1	2017-12-25	8.3	1	65	6.4	15.1	18	2	1	1	467	7.2969	380	556	59	2	34	200			是 LAR	0	1	0	1	阴	0	0	1	1	1	0	0	3.4	1393
259356	585	1	马睿	0	2018-02-02	60.03	1	108	19	16.3	0	1	0	1	326	1.7158	375	253	52	2	30	300				1	1	1	4	强	0	0	0	0	0	0	1	2.1	1083
259476	586	1	崔邢硕	0	2018-02-08	5.1	1	60	6	16.7	24	2	1	0	258	4.3	680	108	51	2.5	17	300			是 LAR	0	3	0	1	阴	0	0	1	1	0	0	0	3.8	824	1	0
259419	587	1	骆程灏	0	2018-02-08	5.2	1	58.5	4.68	13.7	14	2	1	0	189	4.0385	360	152	61	4	20	400			是 LAR	0	1	0	1	阴	0	0	1	1	0	1	1	1.97	831	2	1
259469	588	1	何雨桐	1	2018-02-18	8	1	63.5	6	14.9	26	3	1	1	200	3.3333	480	507	52	6	19	300			是 LAR	0	1	1	2	弱	0	0	0	1	1	0	1	4	862	1	0
259579	589	1	刘涵颖	1	2018-02-27	22.9	1	83	9.1	13.2	0	1	0	1	557	6.1209	560	516	79	5	23	400				1	1	0	1	阴	0	0	1	0	0	0	0	6.8	911	3	1
259493	590	1	侬欣可	1	2018-03-10	7.4	1	58	6.5	19.3	13	3	1	1	180	2.7692	395	502	55	2	14	400				1	1	0	1	阴	0	0	0	1	0	0	0	4.9	1060
259576	591	1	张梓濛	1	2018-03-18	8.9	1	64.2	6.17	15	8	2	1	0	206	3.3387	415	72	47	3	34	70				1	2	1	2	弱	1	0	1	1	1	1	1	6.07	1008	2	1
259628	592	1	张晓语	1	2018-03-28	5.33	1	63.7	6.2	15.3	8	2	1	0	163	2.629	465	89	63	2	20	200			是 LAR	0	1	1	2	弱	0	0	1	1	0	1	0	1.88	854	1	0
259662	593	1	韩柠谨	1	2018-04-05	17.37	1	78	10.2	16.8	0	1	0	1	330	3.2353	450	657	47	3	12	300				1	1	0	1	阴	1	0	1	0	0	0	1	4.1	1202	2	1
259705	594	1	尹伊伊	1	2018-04-18	4.9	1	60	7.15	19.9	16	2	1	0	210	2.9371	500	91	54	3	17	300				1	1	1	3	阳	0	0	1	0	0	0	0	4.7	738
258771	595	1	余淼	1	2018-04-24	18.7	1	79	11.3	18.1	0	1	0	0	340	3.0088	470	79	156	2	20	500			是 LAR	0	1	0	1	阴	0	0	1	1	0	0	0	5.1	784	1	0
258789	596	1	陈家姚	1	2018-04-30	77.4	1	112	19.5	15.5	0	1	0	1	310	1.5897	555	611	42	2	32	800				1	1	1	2	弱	1	0	1	1	0	0	1	3.76	823
259767	597	1	陈勇贤	0	2018-05-08	13.93	1	60	5.4	15	20	2	1	1	230	4.2593	600	638	53	2	23	200				1	3	0	1	阴	0	0	0	0	0	0	1	2.2	897
259757	598	1	张岚娇	1	2018-05-10	4.83	1	60.3	6.5	17.9	12	2	1	0	220	3.3846	465	86	55	3	15	800			是 LAR	0	3	0	1	阴	0	0	0	0	0	0	0	3.4	763	1	0
259810	599	1	邓可馨	1	2018-05-29	6.6	1	63.6	6	14.8	35	3	1	0	280	4.6667	460	81	55	4	16	400				1	2	0	1	阴	0	0	1	1	0	0	0	1.8	1216
259577	600	1	陆万怡	1	2018-06-13	10.1	1	66	6.6	15.2	0	1	0	0	230	3.4848	520	179	36	2	25	200	是 PTLD	1150		1	2	1	2	弱	0	1	1	1	1	1	0	0.1	887	2	1
259729	601	1	汤茹韵	1	2018-06-25	50.97	1	98	15	15.6	0	1	0	1	350	2.3333	518	785	56	2	14	800			是 LAR	0	1	1	4	强	0	0	1	0	0	0	0	3.2	1044	1	0
550226	606	1	黎飞扬	0	2018-07-12	103.93	5	120	20.5	14.2	6	2	1	1	450	2.1951	395	415	43	1	36	300				1	1	1	4	强	0	0	0	0	0	0	1	4	1044	2	1
259977	607	1	梁凯瑞	0	2018-08-10	34	5	95	14	15.5	0	1	0	1	290	2.0714	315	104	33	2	23	400				1	1	1	2	弱	0	0	1	0	0	0	1	2.2	748	2	1
550442	608	1	伍慕恬	1	2018-08-17	26.3	1	83	10	14.5	6	2	1	1	480	4.8	443	660	53	3	22	400				1	1	0	1	阴	1	0	1	0	0	1	0	1.8	1139	2	1				242.4	320.8	30.2
550211	610	1	高宗石	0	2018-08-21	25.93	4	80	10	15.6	13	2	1	1	520	5.2	430	476	50	2	16	600			是 LAR	0	1	1	2	弱	1	0	1	1	0	0	0	2.5	735	3	1
550258	611	1	唐语彤	1	2018-08-30	42.3	1	90	12	14.8	7	2	1	1	340	2.8333	495	629	54	2	20	400			是 LAR	0	1	0	1	阴	1	0	0	0	0	0	0	3	748	1	0
550195	612	1	温梓轩	0	2018-09-11	7.8	1	61.5	6	15.9	26	2	1	0	250	4.1667	500	56	43	2	19	300			是 LAR	0	1	0	1	阴	1	0	1	1	0	0	1	0.8	731	3	1
550551	613	1	刘钰颖	1	2018-09-12	16.67	5	80	10.8	16.9	0	1	0	1	280	2.5926	411	78	40	1	14	200				1	2	0	1	阴	1	0	1	1	0	0	0	2.8	839	1	0
550153	614	1	李子贤	0	2018-09-12	7.2	1	63	8.1	20.4	46	3	1	0	300	3.7037	352	77	38	2	16	600			是 LAR	0	1	0	1	阴	1	0	1	1	0	0	1	1.2	734	2	1				187	106.9	7.8
258957	617	1	舒心怡	1	2018-09-26	23.27	5	83	9.5	13.8	0	1	0	0	220	2.3158	450	85	45	2	53	300			是 LAR	0	1	1	4	强	1	0	0	1	0	0	0	4.1	747	1	0				229.7	131.5	4.2
550774	619	1	梁悦勤	0	2018-11-13	3.93	1	53	4.38	15.6	16	2	1	1	230	5.2511	406	515	40	4	21	400			是 LAR	0	1	0	1	阴	0	0	1	1	1	0	0	2.2	735	1	0
550967	622	1	马雨辰	0	2018-12-19	34.7	5	95	20	22.2	0	1	0	1	400	2	530	616	48	2	20	100				1	1	0	1	阴	1	0	1	0	0	0	0	2.8	808	2	1				150.6	96.9	4.62
551170	626	1	林得泰	0	2019-02-26	14.97	1	74	9.5	17.3	3	2	1	1	300	3.1579	480	120	45	1.5	15	400			是 LAR	0	1	0	1	阴	1	0	1	0	0	0	1	2.8	770	1	0				162.4	104.7	28.2
551346	628	1	叶子侨	0	2019-03-15	5.3	1	64	5.4	13.2	39	3	1	0	210	3.8889	350	67	30	2.5	18	300			是 LAR	0	1	0	1	阴	0	0	1	0	0	0	0	3.2	860	2	1
551192	629	1	杨君灏	0	2019-03-19	8.3	1	68	7.4	16	16	2	1	0	240	3.2432	375	66	33	2.5	17	200				1	1	1	2	弱	0	1	1	1	0	0	0	0.8	898
551319	630	1	徐煜家	0	2019-03-19	5.7	1	65	7.5	17.8	11	2	1	0	237	3.16	322	132	39	1.5	22	200			是 LAR	0	3	0	1	阴	0	1	1	1	0	0	0	2.31	827	2	1
551381	632	1	黄潇然	0	2019-04-12	5.4	1	62	6	15.6	14	2	1	1	150	2.5	495	691	37	5	19	200				1	1	0	1	阴	0	1	1	0	0	0	0	1.1	787	2	1
551332	633	1	范诚彦	0	2019-04-17	6.7	1	65	6.1	14.4	27	3	1	1	210	3.4426	418	203	37	3	13	300				1	1	0	1	阴	0	0	0	0	0	0	0	3.1	824
551574	635	1	吴梦洁	1	2019-05-03	12.97	1	63	5.5	13.9	30	3	1	1	300	5.4545	386	438	50	3.5	44	400			是 LAR	0	1	1	4	强	0	0	0	1	1	0	1	2.5	798	1	0
550443	636	1	薛凌佳	1	2019-05-29	23.8	1	81	11	16.8	0	1	0	0	230	2.0909	405	118	42	1	16	200			是 LAR	0	3	0	1	阴	1	0	1	0	0	0	0	2.2	734	1	0				202.1	103.6	10.9
552133	640	1	王谷文悦	1	2019-08-13	6.13	1	67	6.6	14.7	34	3	1	0	272	4.1212	375	72	40	1.5	15	200			是 LAR	0	1	0	1	阴	0	0	1	1	1	0	0	1.9	765	3	1
[truncated: 58 more columns]
